# Supplementary material for: catena-Poly[1-butyl-3-methyl­imidazolium [[dichlorido(methanol-κO)(propan-2-ol-κO)lanthanate(III)]-di-μ-chlorido]]
Source: Acta Crystallogr Sect E Struct Rep Online. 2012 Feb 17;68(Pt 3):m292–3. doi: 10.1107/S160053681200517X (PMC3297247; doi:10.1107/S160053681200517X)
Supplement: Supplementary file 1 [file e-68-0m292-sup1.cif]

##############################################################################
#                                                                            #
# This CIF contains the data in a paper accepted for publication in          #
# Acta Crystallographica Section E. It conforms to the requirements of       #
# Notes for Authors for Acta Crystallographica Section E, and has been       #
# peer reviewed under the auspices of the IUCr Commission on Journals.       #
#                                                                            #
# Full details of the Crystallographic Information File format               #
# are given in the paper "The Crystallographic Information File (CIF):       #
# a New Standard Archive File for Crystallography" by S. R. Hall, F. H.      #
# Allen and I. D. Brown [Acta Cryst. (1991), A47, 655-685].                  #
#                                                                            #
# The current version of the core CIF dictionary is obtainable from          #
# ftp://ftp.iucr.org/pub/cif_core.dic.                                       #
#                                                                            #
# Software is freely available for graphical display of the structure(s)     #
# in this CIF. For information consult the CIF software page                 #
# http://www.iucr.org/resources/cif/software.                                #
#                                                                            #
# This file may be used for bona fide research purposes within the           #
# scientific community so long as proper attribution is given to the journal # 
# article from which it was obtained.                                        #
#                                                                            #
##############################################################################
data_I
_audit_creation_method     SHELXL97
_chemical_name_systematic
;
<i>catena</i>-Poly[1-butyl-3-methylimidazolium [[dichlorido(methanol-
\k<i>O</i>)(propan-2-ol-\k<i>O</i>)lanthanate(III)]-di-\m-chlorido]]
;
_chemical_name_common     ?
_chemical_formula_moiety     'C8 H15 N2 +, C4 H12 Cl4 La O2 -'
_chemical_formula_sum     'C12 H27 Cl4 La N2 O2'
_chemical_formula_iupac     '(C8 H15 N2) [La Cl4 (C H4 O) (C3 H8 O)]'
_chemical_formula_weight     512.07
_chemical_melting_point     ?
_symmetry_cell_setting     triclinic
_symmetry_space_group_name_H-M     'P -1'
_symmetry_space_group_name_Hall     '-P 1'
loop_
    _symmetry_equiv_pos_as_xyz
    'x, y, z'
    '-x, -y, -z'
_cell_length_a     9.5035(6)
_cell_length_b     10.7413(6)
_cell_length_c     11.8625(7)
_cell_angle_alpha     114.0090(10)
_cell_angle_beta     109.7350(10)
_cell_angle_gamma     92.8570(10)
_cell_volume     1016.20(10)
_cell_formula_units_Z     2
_cell_measurement_reflns_used     8208
_cell_measurement_theta_min     2.33
_cell_measurement_theta_max     26.39
_cell_measurement_temperature     100(2)
_exptl_crystal_description     block
_exptl_crystal_colour     colourless
_exptl_crystal_size_max     0.30
_exptl_crystal_size_mid     0.15
_exptl_crystal_size_min     0.05
_exptl_crystal_density_diffrn     1.674
_exptl_crystal_density_meas     ?
_exptl_crystal_density_method     'not measured'
_exptl_crystal_F_000     508
_exptl_absorpt_coefficient_mu     2.632
_exptl_absorpt_correction_type     multi-scan
_exptl_absorpt_process_details     '(SADABS; Sheldrick, 1996)'
_exptl_absorpt_correction_T_min     0.5057
_exptl_absorpt_correction_T_max     0.8797
_exptl_special_details     ?
_diffrn_ambient_temperature     100(2)
_diffrn_radiation_type     MoK\a
_diffrn_radiation_wavelength     0.71073
_diffrn_radiation_source     'fine-focus sealed tube'
_diffrn_radiation_monochromator     graphite
_diffrn_measurement_device_type     'Bruker APEXII CCD area-detector'
_diffrn_measurement_method     '\f and \w'
_diffrn_detector_area_resol_mean     ?
_diffrn_reflns_number     11178
_diffrn_reflns_av_R_equivalents     0.0288
_diffrn_reflns_av_sigmaI/netI     0.0344
_diffrn_reflns_theta_min     2.04
_diffrn_reflns_theta_max     26.39
_diffrn_reflns_theta_full     26.39
_diffrn_measured_fraction_theta_max     0.996
_diffrn_measured_fraction_theta_full     0.996
_diffrn_reflns_limit_h_min     -11
_diffrn_reflns_limit_h_max     11
_diffrn_reflns_limit_k_min     -13
_diffrn_reflns_limit_k_max     13
_diffrn_reflns_limit_l_min     -14
_diffrn_reflns_limit_l_max     14
_diffrn_standards_number     ?
_diffrn_standards_interval_count     ?
_diffrn_standards_interval_time     ?
_diffrn_standards_decay_%     ?
_refine_special_details
;
Refinement of <i>F</i>^2^ against ALL reflections. The weighted <i>R</i>-factor
<i>wR</i> and goodness of fit <i>S</i> are based on <i>F</i>^2^, conventional
<i>R</i>-factors <i>R</i> are based on <i>F</i>, with <i>F</i> set to zero for
negative <i>F</i>^2^. The threshold expression of <i>F</i>^2^ >
\s(<i>F</i>^2^) is used only for calculating <i>R</i>-factors(gt) <i>etc</i>.
and is not relevant to the choice of reflections for refinement.
<i>R</i>-factors based on <i>F</i>^2^ are statistically about twice as large
as those based on <i>F</i>, and <i>R</i>-factors based on ALL data will be
even larger.
;
_reflns_number_total     4155
_reflns_number_gt     3780
_reflns_threshold_expression     I>2\s(I)
_refine_ls_structure_factor_coef     Fsqd
_refine_ls_matrix_type     full
_refine_ls_R_factor_all     0.0258
_refine_ls_R_factor_gt     0.0216
_refine_ls_wR_factor_gt     0.0473
_refine_ls_wR_factor_ref     0.0488
_refine_ls_goodness_of_fit_ref     1.042
_refine_ls_restrained_S_all     1.042
_refine_ls_number_reflns     4155
_refine_ls_number_parameters     198
_refine_ls_number_restraints     0
_refine_ls_hydrogen_treatment     mixed
_refine_ls_weighting_scheme     calc
_refine_ls_weighting_details
       'calc w = 1/[\s^2^(Fo^2^)+(0.0193P)^2^+0.4077P] where P=(Fo^2^+2Fc^2^)/3'
_atom_sites_solution_hydrogens     geom
_atom_sites_solution_primary     direct
_atom_sites_solution_secondary     difmap
_refine_ls_shift/su_max     0.001
_refine_ls_shift/su_mean     0.000
_refine_diff_density_max     0.714
_refine_diff_density_min     -0.587
_refine_ls_extinction_method     none
_refine_ls_extinction_coef     ?
loop_
    _atom_type_symbol
    _atom_type_description
    _atom_type_scat_dispersion_real
    _atom_type_scat_dispersion_imag
    _atom_type_scat_source
    'C' 'C' 0.0033 0.0016
                         'International Tables Vol C Tables 4.2.6.8 and 6.1.1.4'
    'H' 'H' 0.0000 0.0000
                         'International Tables Vol C Tables 4.2.6.8 and 6.1.1.4'
    'N' 'N' 0.0061 0.0033
                         'International Tables Vol C Tables 4.2.6.8 and 6.1.1.4'
    'O' 'O' 0.0106 0.0060
                         'International Tables Vol C Tables 4.2.6.8 and 6.1.1.4'
    'Cl' 'Cl' 0.1484 0.1585
                         'International Tables Vol C Tables 4.2.6.8 and 6.1.1.4'
    'La' 'La' -0.2871 2.4523
                         'International Tables Vol C Tables 4.2.6.8 and 6.1.1.4'
_computing_data_collection     'APEX2 (Bruker, 2007)'
_computing_cell_refinement     'SAINT (Bruker, 2007)'
_computing_data_reduction     'SAINT (Bruker, 2007)'
_computing_structure_solution     'SIR92 (Altomare <i>et al.</i>, 1994)'
_computing_structure_refinement     'SHELXL97 (Sheldrick, 2008)'
_computing_molecular_graphics     'Mercury (Macrae <i>et al.</i>, 2008)'
_computing_publication_material     'publCIF (Westrip, 2010)'
loop_
    _atom_site_type_symbol
    _atom_site_label
    _atom_site_fract_x
    _atom_site_fract_y
    _atom_site_fract_z
    _atom_site_U_iso_or_equiv
    _atom_site_adp_type
    _atom_site_calc_flag
    _atom_site_refinement_flags
    _atom_site_occupancy
    _atom_site_symmetry_multiplicity
    _atom_site_disorder_assembly
    _atom_site_disorder_group
    La La1 0.739307(15) 0.491237(15) -0.023339(14) 0.00964(5) Uani d . 1 1 . .
    Cl Cl1 0.54404(7) 0.24123(7) -0.24214(6) 0.01713(14) Uani d . 1 1 . .
    Cl Cl2 0.77665(7) 0.64602(7) -0.16020(7) 0.01686(14) Uani d . 1 1 . .
    Cl Cl3 1.05144(7) 0.63430(7) 0.15869(6) 0.01356(13) Uani d . 1 1 . .
    Cl Cl4 0.56003(7) 0.42798(7) 0.11059(6) 0.01393(13) Uani d . 1 1 . .
    O O1 0.8605(2) 0.3297(2) 0.0650(2) 0.0176(4) Uani d . 1 1 . .
    H H1D 0.951(4) 0.344(4) 0.096(4) 0.042(11) Uiso d . 1 1 . .
    O O2 0.7406(2) 0.7145(2) 0.16709(19) 0.0169(4) Uani d . 1 1 . .
    H H2B 0.668(4) 0.710(4) 0.180(4) 0.040(12) Uiso d . 1 1 . .
    N N1 0.6581(2) 0.1728(2) 0.4667(2) 0.0145(5) Uani d . 1 1 . .
    N N2 0.6359(2) 0.3591(2) 0.4388(2) 0.0148(5) Uani d . 1 1 . .
    C C1 0.7807(3) 0.8505(3) 0.1784(3) 0.0253(7) Uani d . 1 1 . .
    H H1A 0.7734 0.9196 0.2577 0.038 Uiso calc R 1 1 . .
    H H1B 0.7118 0.8565 0.1010 0.038 Uiso calc R 1 1 . .
    H H1C 0.8837 0.8666 0.1841 0.038 Uiso calc R 1 1 . .
    C C2 0.7981(3) 0.1900(3) 0.0376(3) 0.0218(6) Uani d . 1 1 . .
    H H2A 0.6864 0.1766 0.0048 0.026 Uiso calc R 1 1 . .
    C C3 0.8374(3) 0.0814(3) -0.0713(3) 0.0297(7) Uani d . 1 1 . .
    H H3A 0.7993 0.0941 -0.1509 0.045 Uiso calc R 1 1 . .
    H H3B 0.7911 -0.0104 -0.0907 0.045 Uiso calc R 1 1 . .
    H H3C 0.9465 0.0918 -0.0409 0.045 Uiso calc R 1 1 . .
    C C4 0.8534(4) 0.1779(4) 0.1663(3) 0.0335(8) Uani d . 1 1 . .
    H H4A 0.8255 0.2488 0.2310 0.050 Uiso calc R 1 1 . .
    H H4B 0.9628 0.1897 0.2001 0.050 Uiso calc R 1 1 . .
    H H4C 0.8073 0.0875 0.1502 0.050 Uiso calc R 1 1 . .
    C C5 0.6982(3) 0.3114(3) 0.5278(3) 0.0152(6) Uani d . 1 1 . .
    H H5A 0.7599 0.3662 0.6180 0.018 Uiso calc R 1 1 . .
    C C6 0.5659(3) 0.1306(3) 0.3339(3) 0.0188(6) Uani d . 1 1 . .
    H H6A 0.5214 0.0389 0.2686 0.023 Uiso calc R 1 1 . .
    C C7 0.5522(3) 0.2461(3) 0.3163(3) 0.0195(6) Uani d . 1 1 . .
    H H7A 0.4967 0.2492 0.2365 0.023 Uiso calc R 1 1 . .
    C C8 0.7080(3) 0.0804(3) 0.5284(3) 0.0168(6) Uani d . 1 1 . .
    H H8A 0.7713 0.1356 0.6219 0.025 Uiso calc R 1 1 . .
    H H8B 0.7654 0.0220 0.4847 0.025 Uiso calc R 1 1 . .
    H H8C 0.6199 0.0232 0.5191 0.025 Uiso calc R 1 1 . .
    C C9 0.6552(3) 0.5071(3) 0.4667(3) 0.0167(6) Uani d . 1 1 . .
    H H9A 0.6495 0.5616 0.5526 0.020 Uiso calc R 1 1 . .
    H H9B 0.5712 0.5167 0.3986 0.020 Uiso calc R 1 1 . .
    C C10 0.8046(3) 0.5662(3) 0.4693(3) 0.0175(6) Uani d . 1 1 . .
    H H10A 0.8113 0.5136 0.3833 0.021 Uiso calc R 1 1 . .
    H H10B 0.8899 0.5585 0.5378 0.021 Uiso calc R 1 1 . .
    C C11 0.8133(3) 0.7191(3) 0.4988(3) 0.0199(6) Uani d . 1 1 . .
    H H11A 0.8119 0.7717 0.5869 0.024 Uiso calc R 1 1 . .
    H H11B 0.7238 0.7264 0.4335 0.024 Uiso calc R 1 1 . .
    C C12 0.9580(3) 0.7831(3) 0.4944(3) 0.0250(7) Uani d . 1 1 . .
    H H12A 0.9588 0.8790 0.5135 0.038 Uiso calc R 1 1 . .
    H H12B 0.9588 0.7325 0.4068 0.038 Uiso calc R 1 1 . .
    H H12C 1.0469 0.7778 0.5601 0.038 Uiso calc R 1 1 . .
loop_
    _atom_site_aniso_label
    _atom_site_aniso_U_11
    _atom_site_aniso_U_22
    _atom_site_aniso_U_33
    _atom_site_aniso_U_12
    _atom_site_aniso_U_13
    _atom_site_aniso_U_23
    La1 0.00730(8) 0.00983(8) 0.01066(8) 0.00150(5) 0.00309(6) 0.00398(6)
    Cl1 0.0115(3) 0.0139(3) 0.0183(3) 0.0012(2) 0.0051(3) 0.0010(3)
    Cl2 0.0131(3) 0.0205(4) 0.0221(3) 0.0054(3) 0.0073(3) 0.0138(3)
    Cl3 0.0089(3) 0.0143(3) 0.0129(3) 0.0018(2) 0.0032(2) 0.0029(3)
    Cl4 0.0113(3) 0.0179(3) 0.0158(3) 0.0046(2) 0.0060(2) 0.0099(3)
    O1 0.0107(10) 0.0165(10) 0.0292(11) 0.0036(8) 0.0068(9) 0.0143(9)
    O2 0.0120(10) 0.0131(10) 0.0206(11) -0.0001(8) 0.0072(8) 0.0027(8)
    N1 0.0128(11) 0.0147(12) 0.0153(11) 0.0024(9) 0.0057(9) 0.0061(10)
    N2 0.0118(11) 0.0168(12) 0.0173(12) 0.0046(9) 0.0077(9) 0.0073(10)
    C1 0.0278(16) 0.0136(15) 0.0324(18) 0.0036(12) 0.0152(14) 0.0059(13)
    C2 0.0188(14) 0.0170(15) 0.0346(17) 0.0055(12) 0.0112(13) 0.0156(14)
    C3 0.0246(16) 0.0244(17) 0.0350(19) 0.0063(13) 0.0079(14) 0.0117(15)
    C4 0.041(2) 0.0298(19) 0.038(2) 0.0069(15) 0.0174(16) 0.0215(16)
    C5 0.0124(13) 0.0172(14) 0.0124(13) 0.0032(11) 0.0039(10) 0.0042(11)
    C6 0.0169(14) 0.0161(15) 0.0153(14) 0.0017(11) 0.0034(11) 0.0023(12)
    C7 0.0173(14) 0.0205(15) 0.0132(14) 0.0036(11) 0.0013(11) 0.0045(12)
    C8 0.0179(14) 0.0158(14) 0.0165(14) 0.0034(11) 0.0080(11) 0.0061(12)
    C9 0.0163(14) 0.0162(14) 0.0207(15) 0.0066(11) 0.0081(11) 0.0102(12)
    C10 0.0136(13) 0.0188(15) 0.0173(14) 0.0029(11) 0.0052(11) 0.0065(12)
    C11 0.0174(14) 0.0189(15) 0.0231(15) 0.0046(11) 0.0066(12) 0.0101(13)
    C12 0.0231(15) 0.0249(17) 0.0271(17) 0.0023(13) 0.0089(13) 0.0128(14)
_geom_special_details
;
All e.s.d.'s (except the e.s.d. in the dihedral angle between two l.s. planes)
are estimated using the full covariance matrix. The cell e.s.d.'s are taken
into account individually in the estimation of e.s.d.'s in distances, angles
and torsion angles; correlations between e.s.d.'s in cell parameters are only
used when they are defined by crystal symmetry. An approximate (isotropic)
treatment of cell e.s.d.'s is used for estimating e.s.d.'s involving l.s.
planes.
;
loop_
    _geom_bond_atom_site_label_1
    _geom_bond_atom_site_label_2
    _geom_bond_site_symmetry_2
    _geom_bond_distance
    _geom_bond_publ_flag
    La1 O1 . 2.5102(19) ?
    La1 O2 . 2.5348(19) ?
    La1 Cl1 . 2.8232(6) ?
    La1 Cl2 . 2.8378(7) ?
    La1 Cl3 . 2.8884(6) ?
    La1 Cl4 . 2.9119(6) ?
    La1 Cl4 2_665 2.9841(6) ?
    La1 Cl3 2_765 3.0021(6) ?
    Cl3 La1 2_765 3.0021(6) ?
    Cl4 La1 2_665 2.9841(6) ?
    O1 C2 . 1.446(3) ?
    O1 H1D . 0.79(4) ?
    O2 C1 . 1.431(3) ?
    O2 H2B . 0.75(4) ?
    N1 C5 . 1.329(3) ?
    N1 C6 . 1.378(3) ?
    N1 C8 . 1.466(3) ?
    N2 C5 . 1.332(3) ?
    N2 C7 . 1.381(3) ?
    N2 C9 . 1.474(3) ?
    C1 H1A . 0.9600 ?
    C1 H1B . 0.9600 ?
    C1 H1C . 0.9600 ?
    C2 C4 . 1.500(4) ?
    C2 C3 . 1.520(4) ?
    C2 H2A . 0.9800 ?
    C3 H3A . 0.9600 ?
    C3 H3B . 0.9600 ?
    C3 H3C . 0.9600 ?
    C4 H4A . 0.9600 ?
    C4 H4B . 0.9600 ?
    C4 H4C . 0.9600 ?
    C5 H5A . 0.9300 ?
    C6 C7 . 1.346(4) ?
    C6 H6A . 0.9300 ?
    C7 H7A . 0.9300 ?
    C8 H8A . 0.9600 ?
    C8 H8B . 0.9600 ?
    C8 H8C . 0.9600 ?
    C9 C10 . 1.512(4) ?
    C9 H9A . 0.9700 ?
    C9 H9B . 0.9700 ?
    C10 C11 . 1.525(4) ?
    C10 H10A . 0.9700 ?
    C10 H10B . 0.9700 ?
    C11 C12 . 1.533(4) ?
    C11 H11A . 0.9700 ?
    C11 H11B . 0.9700 ?
    C12 H12A . 0.9600 ?
    C12 H12B . 0.9600 ?
    C12 H12C . 0.9600 ?
loop_
    _geom_angle_atom_site_label_1
    _geom_angle_atom_site_label_2
    _geom_angle_atom_site_label_3
    _geom_angle_site_symmetry_1
    _geom_angle_site_symmetry_3
    _geom_angle
    _geom_angle_publ_flag
    O1 La1 O2 . . 110.49(6) ?
    O1 La1 Cl1 . . 83.72(5) ?
    O2 La1 Cl1 . . 142.48(5) ?
    O1 La1 Cl2 . . 141.74(5) ?
    O2 La1 Cl2 . . 89.42(5) ?
    Cl1 La1 Cl2 . . 100.30(2) ?
    O1 La1 Cl3 . . 72.67(5) ?
    O2 La1 Cl3 . . 70.43(5) ?
    Cl1 La1 Cl3 . . 146.015(18) ?
    Cl2 La1 Cl3 . . 84.745(19) ?
    O1 La1 Cl4 . . 72.72(5) ?
    O2 La1 Cl4 . . 70.12(5) ?
    Cl1 La1 Cl4 . . 82.364(19) ?
    Cl2 La1 Cl4 . . 145.479(18) ?
    Cl3 La1 Cl4 . . 112.230(18) ?
    O1 La1 Cl4 . 2_665 141.39(5) ?
    O2 La1 Cl4 . 2_665 71.22(5) ?
    Cl1 La1 Cl4 . 2_665 76.418(18) ?
    Cl2 La1 Cl4 . 2_665 75.142(17) ?
    Cl3 La1 Cl4 . 2_665 136.524(19) ?
    Cl4 La1 Cl4 . 2_665 72.078(19) ?
    O1 La1 Cl3 . 2_765 70.16(5) ?
    O2 La1 Cl3 . 2_765 139.40(5) ?
    Cl1 La1 Cl3 . 2_765 77.752(18) ?
    Cl2 La1 Cl3 . 2_765 73.582(18) ?
    Cl3 La1 Cl3 . 2_765 71.48(2) ?
    Cl4 La1 Cl3 . 2_765 139.352(18) ?
    Cl4 La1 Cl3 2_665 2_765 134.605(17) ?
    La1 Cl3 La1 . 2_765 108.52(2) ?
    La1 Cl4 La1 . 2_665 107.922(19) ?
    C2 O1 La1 . . 130.59(16) ?
    C2 O1 H1D . . 109(3) ?
    La1 O1 H1D . . 118(3) ?
    C1 O2 La1 . . 123.48(17) ?
    C1 O2 H2B . . 108(3) ?
    La1 O2 H2B . . 112(3) ?
    C5 N1 C6 . . 108.2(2) ?
    C5 N1 C8 . . 125.9(2) ?
    C6 N1 C8 . . 125.8(2) ?
    C5 N2 C7 . . 108.2(2) ?
    C5 N2 C9 . . 125.7(2) ?
    C7 N2 C9 . . 126.1(2) ?
    O2 C1 H1A . . 109.5 ?
    O2 C1 H1B . . 109.5 ?
    H1A C1 H1B . . 109.5 ?
    O2 C1 H1C . . 109.5 ?
    H1A C1 H1C . . 109.5 ?
    H1B C1 H1C . . 109.5 ?
    O1 C2 C4 . . 108.9(2) ?
    O1 C2 C3 . . 110.9(2) ?
    C4 C2 C3 . . 113.2(3) ?
    O1 C2 H2A . . 107.9 ?
    C4 C2 H2A . . 107.9 ?
    C3 C2 H2A . . 107.9 ?
    C2 C3 H3A . . 109.5 ?
    C2 C3 H3B . . 109.5 ?
    H3A C3 H3B . . 109.5 ?
    C2 C3 H3C . . 109.5 ?
    H3A C3 H3C . . 109.5 ?
    H3B C3 H3C . . 109.5 ?
    C2 C4 H4A . . 109.5 ?
    C2 C4 H4B . . 109.5 ?
    H4A C4 H4B . . 109.5 ?
    C2 C4 H4C . . 109.5 ?
    H4A C4 H4C . . 109.5 ?
    H4B C4 H4C . . 109.5 ?
    N1 C5 N2 . . 109.0(2) ?
    N1 C5 H5A . . 125.5 ?
    N2 C5 H5A . . 125.5 ?
    C7 C6 N1 . . 107.5(2) ?
    C7 C6 H6A . . 126.3 ?
    N1 C6 H6A . . 126.3 ?
    C6 C7 N2 . . 107.1(2) ?
    C6 C7 H7A . . 126.5 ?
    N2 C7 H7A . . 126.5 ?
    N1 C8 H8A . . 109.5 ?
    N1 C8 H8B . . 109.5 ?
    H8A C8 H8B . . 109.5 ?
    N1 C8 H8C . . 109.5 ?
    H8A C8 H8C . . 109.5 ?
    H8B C8 H8C . . 109.5 ?
    N2 C9 C10 . . 113.7(2) ?
    N2 C9 H9A . . 108.8 ?
    C10 C9 H9A . . 108.8 ?
    N2 C9 H9B . . 108.8 ?
    C10 C9 H9B . . 108.8 ?
    H9A C9 H9B . . 107.7 ?
    C9 C10 C11 . . 109.5(2) ?
    C9 C10 H10A . . 109.8 ?
    C11 C10 H10A . . 109.8 ?
    C9 C10 H10B . . 109.8 ?
    C11 C10 H10B . . 109.8 ?
    H10A C10 H10B . . 108.2 ?
    C10 C11 C12 . . 112.2(2) ?
    C10 C11 H11A . . 109.2 ?
    C12 C11 H11A . . 109.2 ?
    C10 C11 H11B . . 109.2 ?
    C12 C11 H11B . . 109.2 ?
    H11A C11 H11B . . 107.9 ?
    C11 C12 H12A . . 109.5 ?
    C11 C12 H12B . . 109.5 ?
    H12A C12 H12B . . 109.5 ?
    C11 C12 H12C . . 109.5 ?
    H12A C12 H12C . . 109.5 ?
    H12B C12 H12C . . 109.5 ?
loop_
    _geom_torsion_atom_site_label_1
    _geom_torsion_atom_site_label_2
    _geom_torsion_atom_site_label_3
    _geom_torsion_atom_site_label_4
    _geom_torsion_site_symmetry_1
    _geom_torsion_site_symmetry_2
    _geom_torsion_site_symmetry_3
    _geom_torsion_site_symmetry_4
    _geom_torsion
    _geom_torsion_publ_flag
    O1 La1 Cl3 La1 . . . 2_765 74.31(5) ?
    O2 La1 Cl3 La1 . . . 2_765 -165.68(5) ?
    Cl1 La1 Cl3 La1 . . . 2_765 26.22(4) ?
    Cl2 La1 Cl3 La1 . . . 2_765 -74.42(2) ?
    Cl4 La1 Cl3 La1 . . . 2_765 136.68(2) ?
    Cl4 La1 Cl3 La1 2_665 . . 2_765 -136.31(2) ?
    Cl3 La1 Cl3 La1 2_765 . . 2_765 0.0 ?
    O1 La1 Cl4 La1 . . . 2_665 -163.89(5) ?
    O2 La1 Cl4 La1 . . . 2_665 75.95(5) ?
    Cl1 La1 Cl4 La1 . . . 2_665 -78.13(2) ?
    Cl2 La1 Cl4 La1 . . . 2_665 18.96(4) ?
    Cl3 La1 Cl4 La1 . . . 2_665 133.77(2) ?
    Cl4 La1 Cl4 La1 2_665 . . 2_665 0.0 ?
    Cl3 La1 Cl4 La1 2_765 . . 2_665 -139.14(2) ?
    O2 La1 O1 C2 . . . . 119.5(2) ?
    Cl1 La1 O1 C2 . . . . -24.7(2) ?
    Cl2 La1 O1 C2 . . . . -123.36(19) ?
    Cl3 La1 O1 C2 . . . . -179.9(2) ?
    Cl4 La1 O1 C2 . . . . 59.3(2) ?
    Cl4 La1 O1 C2 2_665 . . . 34.2(2) ?
    Cl3 La1 O1 C2 2_765 . . . -103.9(2) ?
    O1 La1 O2 C1 . . . . 136.28(19) ?
    Cl1 La1 O2 C1 . . . . -116.57(19) ?
    Cl2 La1 O2 C1 . . . . -10.28(19) ?
    Cl3 La1 O2 C1 . . . . 74.35(19) ?
    Cl4 La1 O2 C1 . . . . -161.9(2) ?
    Cl4 La1 O2 C1 2_665 . . . -84.77(19) ?
    Cl3 La1 O2 C1 2_765 . . . 53.2(2) ?
    La1 O1 C2 C4 . . . . -139.1(2) ?
    La1 O1 C2 C3 . . . . 95.8(2) ?
    C6 N1 C5 N2 . . . . -0.4(3) ?
    C8 N1 C5 N2 . . . . 177.5(2) ?
    C7 N2 C5 N1 . . . . 0.3(3) ?
    C9 N2 C5 N1 . . . . -178.9(2) ?
    C5 N1 C6 C7 . . . . 0.4(3) ?
    C8 N1 C6 C7 . . . . -177.5(2) ?
    N1 C6 C7 N2 . . . . -0.2(3) ?
    C5 N2 C7 C6 . . . . 0.0(3) ?
    C9 N2 C7 C6 . . . . 179.1(2) ?
    C5 N2 C9 C10 . . . . 80.0(3) ?
    C7 N2 C9 C10 . . . . -99.1(3) ?
    N2 C9 C10 C11 . . . . -180.0(2) ?
    C9 C10 C11 C12 . . . . -176.5(2) ?
loop_
    _geom_hbond_atom_site_label_D
    _geom_hbond_atom_site_label_H
    _geom_hbond_atom_site_label_A
    _geom_hbond_site_symmetry_A
    _geom_hbond_distance_DH
    _geom_hbond_distance_HA
    _geom_hbond_distance_DA
    _geom_hbond_angle_DHA
    O1 H1D Cl2 2_765 0.79(4) 2.42(4) 3.206(2) 171(4)
    O2 H2B Cl1 2_665 0.75(4) 2.39(4) 3.122(2) 166(4)
    C5 H5A Cl3 2_766 0.93 2.65 3.458(3) 145.2
    C8 H8A Cl3 2_766 0.96 2.67 3.565(3) 156.0
_iucr_refine_instructions_details
;
TITL 11089 in P-1
CELL  0.71073   9.5035  10.7413  11.8625  114.009  109.735   92.857
ZERR     2.00   0.0006   0.0006   0.0007    0.001    0.001    0.001
LATT 1
SFAC C  H  N  O  Cl La
UNIT 24  54  4  4  8  2
MERG 2
L.S. 14
ACTA
Bond $H
CONF
FMAP 2
PLAN 25
WGHT    0.019300    0.407700
FVAR       0.60262
LA1   6    0.739307    0.491237   -0.023339    11.00000    0.00730    0.00983 =
         0.01066    0.00398    0.00309    0.00150
CL1   5    0.544043    0.241231   -0.242140    11.00000    0.01148    0.01395 =
         0.01833    0.00101    0.00512    0.00122
CL2   5    0.776653    0.646021   -0.160205    11.00000    0.01308    0.02053 =
         0.02214    0.01384    0.00735    0.00542
CL3   5    1.051441    0.634297    0.158688    11.00000    0.00886    0.01432 =
         0.01292    0.00290    0.00316    0.00181
CL4   5    0.560027    0.427983    0.110586    11.00000    0.01131    0.01792 =
         0.01583    0.00992    0.00601    0.00459
O1    4    0.860455    0.329659    0.065025    11.00000    0.01069    0.01652 =
         0.02915    0.01430    0.00677    0.00362
H1D   2    0.951359    0.343836    0.095791    11.00000    0.04169
O2    4    0.740591    0.714524    0.167091    11.00000    0.01199    0.01311 =
         0.02055    0.00266    0.00723   -0.00006
H2B   2    0.668450    0.710138    0.179557    11.00000    0.03993
N1    3    0.658137    0.172817    0.466671    11.00000    0.01276    0.01471 =
         0.01530    0.00613    0.00567    0.00241
N2    3    0.635869    0.359093    0.438830    11.00000    0.01181    0.01685 =
         0.01733    0.00730    0.00768    0.00462
C1    1    0.780675    0.850501    0.178428    11.00000    0.02783    0.01361 =
         0.03239    0.00588    0.01525    0.00365
AFIX  33
H1A   2    0.773406    0.919611    0.257735    11.00000   -1.50000
H1B   2    0.711849    0.856506    0.101040    11.00000   -1.50000
H1C   2    0.883668    0.866635    0.184115    11.00000   -1.50000
AFIX   0
C2    1    0.798132    0.189989    0.037630    11.00000    0.01882    0.01697 =
         0.03463    0.01561    0.01123    0.00546
AFIX  13
H2A   2    0.686363    0.176601    0.004750    11.00000   -1.20000
AFIX   0
C3    1    0.837374    0.081366   -0.071250    11.00000    0.02460    0.02444 =
         0.03500    0.01165    0.00787    0.00629
AFIX  33
H3A   2    0.799259    0.094096   -0.150901    11.00000   -1.50000
H3B   2    0.791117   -0.010407   -0.090677    11.00000   -1.50000
H3C   2    0.946527    0.091813   -0.040930    11.00000   -1.50000
AFIX   0
C4    1    0.853409    0.177875    0.166307    11.00000    0.04110    0.02981 =
         0.03793    0.02146    0.01745    0.00689
AFIX  33
H4A   2    0.825467    0.248753    0.231016    11.00000   -1.50000
H4B   2    0.962799    0.189664    0.200063    11.00000   -1.50000
H4C   2    0.807341    0.087454    0.150201    11.00000   -1.50000
AFIX   0
C5    1    0.698230    0.311389    0.527763    11.00000    0.01244    0.01721 =
         0.01239    0.00420    0.00393    0.00322
AFIX  43
H5A   2    0.759852    0.366212    0.618001    11.00000   -1.20000
AFIX   0
C6    1    0.565945    0.130558    0.333946    11.00000    0.01692    0.01608 =
         0.01534    0.00233    0.00335    0.00171
AFIX  43
H6A   2    0.521406    0.038937    0.268556    11.00000   -1.20000
AFIX   0
C7    1    0.552163    0.246096    0.316276    11.00000    0.01731    0.02050 =
         0.01318    0.00449    0.00135    0.00362
AFIX  43
H7A   2    0.496700    0.249246    0.236532    11.00000   -1.20000
AFIX   0
C8    1    0.707998    0.080444    0.528399    11.00000    0.01789    0.01579 =
         0.01655    0.00610    0.00797    0.00343
AFIX  33
H8A   2    0.771279    0.135641    0.621858    11.00000   -1.50000
H8B   2    0.765420    0.021987    0.484653    11.00000   -1.50000
H8C   2    0.619947    0.023211    0.519109    11.00000   -1.50000
AFIX   0
C9    1    0.655212    0.507061    0.466655    11.00000    0.01631    0.01623 =
         0.02073    0.01024    0.00810    0.00660
AFIX  23
H9A   2    0.649491    0.561593    0.552641    11.00000   -1.20000
H9B   2    0.571177    0.516719    0.398628    11.00000   -1.20000
AFIX   0
C10   1    0.804640    0.566160    0.469266    11.00000    0.01358    0.01877 =
         0.01735    0.00646    0.00517    0.00287
AFIX  23
H10A  2    0.811256    0.513561    0.383309    11.00000   -1.20000
H10B  2    0.889878    0.558469    0.537827    11.00000   -1.20000
AFIX   0
C11   1    0.813275    0.719075    0.498818    11.00000    0.01743    0.01885 =
         0.02315    0.01008    0.00662    0.00464
AFIX  23
H11A  2    0.811931    0.771679    0.586922    11.00000   -1.20000
H11B  2    0.723776    0.726388    0.433515    11.00000   -1.20000
AFIX   0
C12   1    0.957958    0.783068    0.494385    11.00000    0.02312    0.02486 =
         0.02712    0.01278    0.00890    0.00228
AFIX  33
H12A  2    0.958803    0.879015    0.513453    11.00000   -1.50000
H12B  2    0.958785    0.732481    0.406785    11.00000   -1.50000
H12C  2    1.046895    0.777784    0.560140    11.00000   -1.50000
HKLF    4
REM  11089 in P-1
REM R1 =  0.0216 for   3780 Fo > 4sig(Fo)  and  0.0258 for all   4155 data
REM    198 parameters refined using      0 restraints
END
WGHT      0.0197      0.4464
REM Highest difference peak  0.714,  deepest hole -0.587,  1-sigma level  0.091
Q1    1   0.7633  0.4193 -0.0067  11.00000  0.05    0.71
Q2    1   0.7232  0.3848 -0.0774  11.00000  0.05    0.63
Q3    1   0.7455  0.5788  0.0002  11.00000  0.05    0.61
Q4    1   0.7759  0.5086  0.0636  11.00000  0.05    0.50
Q5    1   0.6819  0.1034  0.5964  11.00000  0.05    0.48
Q6    1   0.6987  0.4732 -0.1158  11.00000  0.05    0.45
Q7    1   0.6548 -0.0121  0.4685  11.00000  0.05    0.44
Q8    1   0.7886  0.0963  0.5505  11.00000  0.05    0.39
Q9    1   0.5867  0.1479  0.4092  11.00000  0.05    0.38
Q10   1   1.0076  0.6437  0.0680  11.00000  0.05    0.38
Q11   1   0.6674  0.1340  0.4986  11.00000  0.05    0.38
Q12   1   0.8202  0.4950 -0.0288  11.00000  0.05    0.36
Q13   1   0.8728  0.5809  0.0668  11.00000  0.05    0.36
Q14   1   0.5632  0.3405  0.1069  11.00000  0.05    0.36
Q15   1   0.5194  0.1987  0.3433  11.00000  0.05    0.35
Q16   1   0.6379  0.3784  0.0208  11.00000  0.05    0.34
Q17   1   0.8044  0.6455  0.1496  11.00000  0.05    0.33
Q18   1   0.8400  0.8040  0.3587  11.00000  0.05    0.33
Q19   1   1.0062  0.5404  0.0883  11.00000  0.05    0.33
Q20   1   0.8667  0.3759 -0.0017  11.00000  0.05    0.33
Q21   1   0.8154  0.1364 -0.0003  11.00000  0.05    0.32
Q22   1   0.5374  0.1439 -0.2384  11.00000  0.05    0.32
Q23   1   0.5038  0.2148 -0.3598  11.00000  0.05    0.32
Q24   1   0.7143  0.5398  0.4540  11.00000  0.05    0.32
Q25   1   0.7727  0.7769  0.0733  11.00000  0.05    0.32
;
data_global
_journal_date_recd_electronic     2012-01-13
_journal_date_accepted     2012-02-06
_journal_name_full     'Acta Crystallographica, Section E'
_journal_year     2012
_journal_volume     68
_journal_issue      3
_journal_page_first     m292
_journal_page_last     m293
_journal_paper_category     QM
_journal_paper_doi     10.1107/S160053681200517X
_journal_coeditor_code     SU2369
loop_
    _publ_contact_author_name
    _publ_contact_author_address
    _publ_contact_author_email
    'Qingguo Meng'
;
Department of Chemistry
University of South Dakota
414E Clark
CL115
Vermillion
SD 57069
USA
;
 qingguo.meng@usd.edu
    'Lin, Cuikun'
;
Department of Chemistry
University of South Dakota
414E Clark
CL115
Vermillion
SD 57069
USA
;
 cuikun.lin@usd.edu
_publ_contact_author_fax     '6056776397'
_publ_contact_author_phone     '6056776183'
_publ_section_title
;\
<i>catena</i>-Poly[1-butyl-3-methylimidazolium
[[dichlorido(methanol-\k<i>O</i>)(propan-2-ol-\k<i>O</i>)lanthanate(III)]-di-\
\m-chlorido]]
;
loop_
    _publ_author_name
    _publ_author_address
    'Han, Yulun'
;
Department of Chemistry
University of South Dakota
414E Clark
CL115
Vermillion
SD 57069
USA
;
    'Dai, Fengrong'
;
Department of Chemistry
University of South Dakota
414E Clark
CL115
Vermillion
SD 57069
USA
;
    'Sykes, Andrew G.'
;
Department of Chemistry
University of South Dakota
414E Clark
CL115
Vermillion
SD 57069
USA
;
    'May, P. Stanley'
;
Department of Chemistry
University of South Dakota
414E Clark
CL115
Vermillion
SD 57069
USA
;
    'Berry, Mary T.'
;
Department of Chemistry
University of South Dakota
414E Clark
CL115
Vermillion
SD 57069
USA
;
    'Meng, Qingguo'
;
Department of Chemistry
University of South Dakota
414E Clark
CL115
Vermillion
SD 57069
USA
;
    'Lin, Cuikun'
;
Department of Chemistry
University of South Dakota
414E Clark
CL115
Vermillion
SD 57069
USA
;
