# Supplementary material for: catena-Poly[1-butyl-3-methyl­imidazolium [[dichlorido(methanol-κO)(propan-2-ol-κO)lanthanate(III)]-di-μ-chlorido]]
Source: Acta Crystallogr Sect E Struct Rep Online. 2012 Feb 17;68(Pt 3):m292–3. doi: 10.1107/S160053681200517X (PMC3297247; doi:10.1107/S160053681200517X)
Supplement: Supplementary file 2 [file e-68-0m292-Isup2.hkl]

# 
# h,k,l, Fc-squared, Fo-squared, sigma(Fo-squared) and status flag 
# 
data_I
_shelx_title ' 11089 in P-1' 
_shelx_refln_list_code          4 
_shelx_F_calc_maximum      164.31 
_exptl_crystal_F_000       508.00 
_reflns_d_resolution_high  0.7996 
 
loop_ 
 _symmetry_equiv_pos_as_xyz 
 'x, y, z' 
 '-x, -y, -z' 
 
_cell_length_a     9.5035 
_cell_length_b    10.7413 
_cell_length_c    11.8625 
_cell_angle_alpha 114.009 
_cell_angle_beta  109.735 
_cell_angle_gamma  92.857 
 
_shelx_F_squared_multiplier     1.000 
 
loop_ 
 _refln_index_h 
 _refln_index_k 
 _refln_index_l 
 _refln_F_squared_calc 
 _refln_F_squared_meas 
 _refln_F_squared_sigma 
 _refln_observed_status 
   1   0   0      816.28      900.74     17.54 o 
   2   0   0    14590.13    14879.64    191.30 o 
   3   0   0      366.21      368.34     12.44 o 
   4   0   0    12131.44    11999.14    161.68 o 
   5   0   0        1.71       -0.99      5.91 o 
   6   0   0     5612.62     5413.96     85.80 o 
   7   0   0      600.33      691.40     32.06 o 
   8   0   0      141.98      120.87     18.63 o 
   9   0   0       58.06       77.84     26.89 o 
  10   0   0     5132.52     5463.04    207.16 o 
 -11   1   0      160.27      220.59     35.53 o 
 -10   1   0     3481.65     3625.76    113.34 o 
  -9   1   0       78.41       61.24     29.64 o 
  -8   1   0     1722.58     1835.05     54.48 o 
  -7   1   0     2919.83     2901.43     76.37 o 
  -6   1   0    13573.25    14080.29    193.71 o 
  -5   1   0        5.80       12.75      6.57 o 
  -4   1   0     5953.82     6224.04    103.17 o 
  -3   1   0    12101.49    12386.68    163.16 o 
  -2   1   0    14956.56    15620.19    200.24 o 
  -1   1   0      290.26      247.83      9.08 o 
   0   1   0    26997.51    27075.30    342.87 o 
   1   1   0     2113.96     1999.77     30.15 o 
   2   1   0     1957.11     1885.70     30.95 o 
   3   1   0     3666.66     3994.82     68.86 o 
   4   1   0     7657.34     7687.15    108.93 o 
   5   1   0      542.44      509.63     18.09 o 
   6   1   0     1541.61     1578.80     45.35 o 
   7   1   0      195.88      196.80     20.18 o 
   8   1   0      979.33     1002.30     41.10 o 
   9   1   0      924.04      983.63     61.29 o 
  10   1   0     1753.74     1612.83     73.93 o 
 -11   2   0      199.04      237.78     36.38 o 
 -10   2   0     1122.16     1144.13     78.60 o 
  -9   2   0      454.05      435.59     36.98 o 
  -8   2   0     5179.51     4956.93    127.70 o 
  -7   2   0     1322.20     1338.14     36.35 o 
  -6   2   0     4899.70     4848.86     92.31 o 
  -5   2   0       14.88        9.16      6.58 o 
  -4   2   0     8374.77     8254.17    115.19 o 
  -3   2   0     8006.76     8328.23    113.17 o 
  -2   2   0    10894.10    10977.55    144.40 o 
  -1   2   0     1412.55     1336.49     23.25 o 
   0   2   0      582.30      565.44     15.17 o 
   1   2   0      168.67      163.14     10.60 o 
   2   2   0     7512.12     7730.33    106.19 o 
   3   2   0      263.22      267.95     12.65 o 
   4   2   0      543.40      595.67     22.25 o 
   5   2   0     1705.17     1739.49     37.08 o 
   6   2   0     2824.29     2767.74     65.50 o 
   7   2   0      496.89      530.26     48.32 o 
   8   2   0      734.60      737.89     44.13 o 
   9   2   0     1665.69     1523.19    103.70 o 
  10   2   0      336.55      275.07     37.94 o 
 -11   3   0      606.21      641.00     51.14 o 
 -10   3   0     1400.57     1493.92     95.22 o 
  -9   3   0      163.65      129.47     35.37 o 
  -8   3   0     5397.55     4992.12    128.61 o 
  -7   3   0      963.27      990.33     35.59 o 
  -6   3   0     2010.17     2063.74     42.37 o 
  -5   3   0        7.56       16.32      7.11 o 
  -4   3   0     7323.49     7320.95    104.25 o 
  -3   3   0      210.28      222.86      9.80 o 
  -2   3   0     5191.58     5084.28     72.84 o 
  -1   3   0      111.36      131.44     13.81 o 
   0   3   0     5428.77     5337.25     78.62 o 
   1   3   0     4511.27     4612.80     69.94 o 
   2   3   0     4485.98     4489.13     68.97 o 
   3   3   0      113.04      130.49     11.39 o 
   4   3   0     1046.69     1052.06     27.39 o 
   5   3   0     1553.22     1498.01     43.38 o 
   6   3   0     2180.35     2285.09     59.42 o 
   7   3   0     1963.27     1964.09     78.62 o 
   8   3   0       80.72      132.30     37.44 o 
   9   3   0      257.39      308.31     39.24 o 
 -11   4   0     1301.96     1449.49     74.54 o 
 -10   4   0      911.91      932.87     56.17 o 
  -9   4   0      161.06      192.48     29.32 o 
  -8   4   0     1195.75     1172.99     48.41 o 
  -7   4   0     1229.37     1212.59     41.12 o 
  -6   4   0     3549.36     3613.27     77.06 o 
  -5   4   0        4.70        4.80      9.06 o 
  -4   4   0     1986.72     1983.61     48.11 o 
  -3   4   0      148.08      137.84     14.17 o 
  -2   4   0     7968.71     7939.00    100.16 o 
  -1   4   0      375.60      361.47     16.47 o 
   0   4   0     3218.78     3103.81     53.96 o 
   1   4   0     5050.40     5078.51     94.68 o 
   2   4   0     1174.13     1076.97     27.82 o 
   3   4   0      282.06      293.37     16.52 o 
   4   4   0     8516.62     8677.49    143.10 o 
   5   4   0     4623.20     4425.08     91.20 o 
   6   4   0      916.89      970.18     55.03 o 
   7   4   0     2632.89     2474.65     88.09 o 
   8   4   0     2664.72     2858.43    100.72 o 
   9   4   0      673.08      697.13     53.89 o 
 -10   5   0      348.94      373.20     44.95 o 
  -9   5   0      738.30      646.41     45.35 o 
  -8   5   0     1480.19     1473.58     49.47 o 
  -7   5   0      488.41      523.58     29.11 o 
  -6   5   0     6870.02     6603.66    124.71 o 
  -5   5   0      360.72      393.76     29.52 o 
  -4   5   0      161.90      147.90     16.75 o 
  -3   5   0      115.38      119.73      9.24 o 
  -2   5   0    18598.49    18161.47    242.39 o 
  -1   5   0      311.09      249.03     16.54 o 
   0   5   0     4087.55     4242.79     71.35 o 
   1   5   0      526.03      488.76     21.79 o 
   2   5   0     5619.01     5881.17    102.13 o 
   3   5   0     1800.10     1777.46     43.15 o 
   4   5   0     9440.40     9765.94    169.36 o 
   5   5   0     5341.16     5539.66    142.51 o 
   6   5   0      130.83       75.20     23.20 o 
   7   5   0     1719.54     1690.23     73.78 o 
   8   5   0     4401.00     4385.30    135.92 o 
 -10   6   0      271.31      243.79     37.26 o 
  -9   6   0      710.55      671.34     37.68 o 
  -8   6   0     4820.96     4678.97    162.86 o 
  -7   6   0     1259.15     1324.25     66.28 o 
  -6   6   0     4035.72     3788.56     86.13 o 
  -5   6   0        6.57        9.57     13.34 o 
  -4   6   0     1329.16     1400.23     54.79 o 
  -3   6   0       35.77       61.84     18.47 o 
  -2   6   0    14141.32    13524.07    189.18 o 
  -1   6   0     1479.08     1427.40     46.52 o 
   0   6   0     4255.04     4272.65     75.05 o 
   1   6   0      452.24      417.42     26.17 o 
   2   6   0     7023.76     6796.18    168.46 o 
   3   6   0     3344.72     3430.39     92.46 o 
   4   6   0     2624.17     2779.28     90.23 o 
   5   6   0      810.18      864.70     50.96 o 
   6   6   0      350.58      381.04     52.13 o 
   7   6   0      335.77      348.04     41.49 o 
   8   6   0     2332.81     2360.02    131.52 o 
 -10   7   0     1994.00     1883.69     84.59 o 
  -9   7   0      602.66      612.78     38.47 o 
  -8   7   0     4053.48     3967.82    178.71 o 
  -7   7   0     1244.60     1250.64     48.68 o 
  -6   7   0     2011.91     2059.80     61.74 o 
  -5   7   0      775.25      758.77     31.77 o 
  -4   7   0     6250.66     6108.23    121.69 o 
  -3   7   0      192.19      174.96     22.12 o 
  -2   7   0     2545.40     2473.43     75.38 o 
  -1   7   0     2345.50     2338.76     52.62 o 
   0   7   0     6081.96     6148.10    102.35 o 
   1   7   0       22.89       -8.99     12.67 o 
   2   7   0     3601.26     3599.03     83.77 o 
   3   7   0     3187.44     3044.08     96.04 o 
   4   7   0     1176.36     1194.17     58.84 o 
   5   7   0       80.56       67.92     24.41 o 
   6   7   0     1143.05     1096.53     63.86 o 
   7   7   0      488.89      438.87     69.41 o 
  -9   8   0        7.76        7.53     27.79 o 
  -8   8   0     3245.82     3090.37     85.86 o 
  -7   8   0      164.58      178.37     22.95 o 
  -6   8   0     4554.50     4720.09    107.74 o 
  -5   8   0       35.72       30.22     18.47 o 
  -4   8   0     5622.03     5624.68    168.73 o 
  -3   8   0       21.04        5.18     17.83 o 
  -2   8   0      836.26      915.80     42.84 o 
  -1   8   0      754.34      816.53     43.98 o 
   0   8   0     4042.01     4048.17    116.45 o 
   1   8   0     1102.55     1116.56     44.53 o 
   2   8   0     1173.01     1145.86     45.57 o 
   3   8   0     1048.56     1000.09     76.35 o 
   4   8   0     1896.61     1979.09     81.15 o 
   5   8   0      956.92      984.39     61.60 o 
   6   8   0      987.56      952.99     63.49 o 
  -9   9   0       18.10       28.24     25.17 o 
  -8   9   0     3089.89     3266.93     92.61 o 
  -7   9   0        0.55       -3.21     17.83 o 
  -6   9   0     1499.73     1436.74     57.38 o 
  -5   9   0      261.02      274.28     30.59 o 
  -4   9   0     3667.07     3869.15    131.99 o 
  -3   9   0      696.95      673.73     39.90 o 
  -2   9   0     4514.75     4460.00    103.22 o 
  -1   9   0      322.74      319.09     28.91 o 
   0   9   0     1440.54     1404.93     64.64 o 
   1   9   0       29.92       17.86     17.45 o 
   2   9   0     2605.41     2662.45    180.52 o 
   3   9   0      388.54      339.21     68.65 o 
   4   9   0      396.69      412.51     44.44 o 
   5   9   0     2127.41     1971.16    112.19 o 
  -8  10   0     3073.39     3008.97    145.55 o 
  -7  10   0       61.37       45.22     41.79 o 
  -6  10   0       59.82       52.02     24.05 o 
  -5  10   0      155.77      137.26     42.93 o 
  -4  10   0     4039.05     4219.15    106.54 o 
  -3  10   0       67.11       44.57     26.81 o 
  -2  10   0     1561.87     1610.69     73.70 o 
  -1  10   0      703.23      730.94     51.27 o 
   0  10   0      255.27      256.00     35.44 o 
   1  10   0      313.12      423.27     43.08 o 
   2  10   0     3460.44     3606.16    120.86 o 
   3  10   0     1862.78     1833.23     82.49 o 
   4  10   0       21.62       14.77     28.23 o 
  -7  11   0        0.94       17.58     28.59 o 
  -6  11   0      214.19      212.03     40.27 o 
  -5  11   0       19.46       23.11     23.95 o 
  -4  11   0     2155.77     2266.98     77.52 o 
  -3  11   0     1942.10     2031.06     89.03 o 
  -2  11   0      153.65      173.25     40.18 o 
  -1  11   0        3.46       11.27     23.90 o 
   0  11   0      574.75      570.40     50.13 o 
   1  11   0     1566.57     1822.31    120.12 o 
   2  11   0     1028.35     1025.20     93.30 o 
  -4  12   0      485.91      522.10     72.17 o 
  -3  12   0     1919.96     1998.25     90.00 o 
  -2  12   0      965.94      909.35     70.69 o 
  -1  12   0       66.42      116.97     33.19 o 
  -1 -12   1     1041.70     1080.33     98.14 o 
   0 -12   1     2458.61     2418.30     97.74 o 
   1 -12   1        8.17       21.91     26.41 o 
   2 -12   1     1244.36     1313.19     73.12 o 
   3 -12   1     1288.06     1512.79     81.29 o 
   4 -12   1     2815.17     3098.47    118.89 o 
   5 -12   1      123.33      107.17     57.51 o 
  -3 -11   1      955.57      923.33     61.98 o 
  -2 -11   1     2535.78     2691.74    150.79 o 
  -1 -11   1     1229.50     1294.09     92.14 o 
   0 -11   1     1459.02     1499.49    147.97 o 
   1 -11   1      370.04      379.88     48.02 o 
   2 -11   1     1510.49     1684.51     78.68 o 
   3 -11   1      316.49      310.99     43.13 o 
   4 -11   1     2463.25     2770.32     85.59 o 
   5 -11   1      184.39      225.63     57.34 o 
   6 -11   1      269.89      281.37     49.36 o 
   7 -11   1       45.57       12.31     24.09 o 
  -5 -10   1     1397.51     1421.70    155.39 o 
  -4 -10   1      727.08      658.56     71.32 o 
  -3 -10   1      874.24      944.14     97.84 o 
  -2 -10   1     1943.82     2030.62    113.79 o 
  -1 -10   1      639.16      715.85     51.09 o 
   0 -10   1     2170.63     2119.44     84.71 o 
   1 -10   1      480.90      521.44     45.60 o 
   2 -10   1      682.80      773.73     55.65 o 
   3 -10   1      124.56      117.76     29.13 o 
   4 -10   1     2185.41     2205.42     71.66 o 
   5 -10   1      338.42      318.57     32.65 o 
   6 -10   1     1417.15     1407.71     72.44 o 
   7 -10   1      332.66      359.05     36.54 o 
   8 -10   1      956.16     1029.03     64.06 o 
  -6  -9   1     1009.08      973.33     66.45 o 
  -5  -9   1     1154.16     1174.72     68.17 o 
  -4  -9   1      542.47      466.91     44.24 o 
  -3  -9   1     1471.82     1468.47     68.96 o 
  -2  -9   1      360.35      432.66     32.49 o 
  -1  -9   1      155.52      176.67     23.55 o 
   0  -9   1     3296.78     3251.47    104.23 o 
   1  -9   1      398.59      450.13     33.34 o 
   2  -9   1      720.13      807.33     58.41 o 
   3  -9   1      297.35      332.09     30.62 o 
   4  -9   1     7762.64     7824.89    155.11 o 
   5  -9   1       30.68       31.68     18.80 o 
   6  -9   1     3184.60     3008.29    147.42 o 
   7  -9   1       67.32       48.63     23.93 o 
   8  -9   1      904.91      896.58     76.48 o 
   9  -9   1      350.24      322.58     34.58 o 
  -7  -8   1     1395.61     1419.34     76.74 o 
  -6  -8   1     1078.23      985.54     62.66 o 
  -5  -8   1      228.96      234.98     37.57 o 
  -4  -8   1      756.87      715.47     52.27 o 
  -3  -8   1     2214.54     2021.11     67.03 o 
  -2  -8   1     1340.85     1272.95     47.60 o 
  -1  -8   1        5.29      -15.10     15.10 o 
   0  -8   1     2663.70     2669.23     73.20 o 
   1  -8   1       33.54       43.77     19.31 o 
   2  -8   1     1351.51     1369.19     50.31 o 
   3  -8   1        1.88       -6.82     15.56 o 
   4  -8   1     6916.41     6871.25    136.47 o 
   5  -8   1     2189.11     2144.50     65.09 o 
   6  -8   1     2058.52     2020.83     63.46 o 
   7  -8   1       24.67       20.06     17.68 o 
   8  -8   1     1810.03     1907.84     65.41 o 
   9  -8   1      786.63      839.32     63.26 o 
  -8  -7   1      607.14      601.05     53.96 o 
  -7  -7   1      827.08      691.96     54.24 o 
  -6  -7   1      734.72      650.50     48.98 o 
  -5  -7   1      325.04      328.38     36.13 o 
  -4  -7   1     2202.53     2297.60     82.96 o 
  -3  -7   1      636.02      680.69     35.85 o 
  -2  -7   1     6700.21     6457.10    150.42 o 
  -1  -7   1     1158.20     1135.03     35.39 o 
   0  -7   1     2116.75     2067.81     68.10 o 
   1  -7   1       59.07       72.55     13.82 o 
   2  -7   1     6942.52     6740.10    133.90 o 
   3  -7   1      117.93      108.56     19.21 o 
   4  -7   1     4487.24     4501.83     97.03 o 
   5  -7   1     1446.20     1454.74     50.26 o 
   6  -7   1     3936.68     3906.85     91.06 o 
   7  -7   1      253.59      286.56     37.71 o 
   8  -7   1     3142.83     3004.41    149.46 o 
   9  -7   1      684.14      619.82     49.41 o 
  10  -7   1      848.17      840.26     58.60 o 
  -8  -6   1     4390.40     4415.99    139.01 o 
  -7  -6   1      228.54      204.27     48.84 o 
  -6  -6   1      860.85      812.36     50.93 o 
  -5  -6   1        8.26       26.30     19.23 o 
  -4  -6   1     8312.25     8290.63    153.33 o 
  -3  -6   1        7.76       27.79     14.20 o 
  -2  -6   1    11238.27    10943.49    174.93 o 
  -1  -6   1       72.70      108.81     13.67 o 
   0  -6   1     5573.04     5649.47     90.91 o 
   1  -6   1     2135.15     2281.26     46.53 o 
   2  -6   1    19498.25    18864.23    317.83 o 
   3  -6   1      245.15      280.02     22.42 o 
   4  -6   1     3937.77     3835.81     82.94 o 
   5  -6   1      709.38      666.52     32.59 o 
   6  -6   1     5371.19     5168.47    106.52 o 
   7  -6   1       10.82        3.89     13.21 o 
   8  -6   1     3367.53     3230.36    116.63 o 
   9  -6   1      139.32       74.95     25.44 o 
  10  -6   1      564.07      459.76     45.86 o 
  -9  -5   1      409.78      472.67     47.49 o 
  -8  -5   1     5774.63     5954.96    163.37 o 
  -7  -5   1      586.86      518.62     59.81 o 
  -6  -5   1     2718.31     2658.36    121.89 o 
  -5  -5   1     1460.71     1447.84     59.74 o 
  -4  -5   1     5592.60     5315.66    106.12 o 
  -3  -5   1      113.11       96.09     17.27 o 
  -2  -5   1     5992.06     5570.62     87.71 o 
  -1  -5   1     2643.68     2600.10     49.58 o 
   0  -5   1     6687.66     6474.04     98.37 o 
   1  -5   1     1312.13     1396.38     31.60 o 
   2  -5   1    14351.63    13989.14    189.21 o 
   3  -5   1      518.55      501.13     49.31 o 
   4  -5   1     2919.52     3012.46     66.84 o 
   5  -5   1       19.70       12.25     12.69 o 
   6  -5   1     1555.38     1569.48     65.90 o 
   7  -5   1      295.18      314.79     24.22 o 
   8  -5   1     3641.99     3596.65    145.20 o 
   9  -5   1       91.23      117.33     26.88 o 
  10  -5   1     1100.59     1081.06     92.39 o 
  -9  -4   1      234.76      280.52     83.33 o 
  -8  -4   1     2905.71     2832.89     97.00 o 
  -7  -4   1      735.92      785.52     70.00 o 
  -6  -4   1     5474.40     5264.57    134.57 o 
  -5  -4   1     3724.82     3694.25     65.81 o 
  -4  -4   1     2236.12     2188.20     43.93 o 
  -3  -4   1     2499.23     2581.10     47.25 o 
  -2  -4   1    10064.05     9870.21    137.76 o 
  -1  -4   1     5193.65     5132.55     78.50 o 
   0  -4   1      841.35      812.54     22.22 o 
   1  -4   1      402.72      422.64     15.18 o 
   2  -4   1     8775.09     8542.69    141.30 o 
   3  -4   1      178.17      219.59     16.76 o 
   4  -4   1     7601.00     7711.04    132.97 o 
   5  -4   1      159.89      173.83     16.41 o 
   6  -4   1      673.12      690.56     31.16 o 
   7  -4   1      167.98      154.23     18.23 o 
   8  -4   1     5217.30     5133.63    134.65 o 
   9  -4   1     1085.64      960.49     53.88 o 
  10  -4   1      119.79      142.62     30.22 o 
 -10  -3   1      606.29      636.09     51.85 o 
  -9  -3   1     2241.79     2352.05    139.86 o 
  -8  -3   1     2659.77     2691.55     91.43 o 
  -7  -3   1       74.11       99.69     23.42 o 
  -6  -3   1     3215.17     3213.01     78.43 o 
  -5  -3   1     3198.34     3372.68     59.48 o 
  -4  -3   1     5261.41     5314.87     95.34 o 
  -3  -3   1       35.27       29.19      6.87 o 
  -2  -3   1    14414.45    14739.38    194.67 o 
  -1  -3   1      141.80      103.08      9.11 o 
   0  -3   1     1206.54     1065.30     23.13 o 
   1  -3   1     4756.34     4769.39     77.31 o 
   2  -3   1     9516.11     9557.17    152.52 o 
   3  -3   1     2449.02     2413.27     40.12 o 
   4  -3   1     2148.59     2078.13     38.12 o 
   5  -3   1      102.43      130.44     11.57 o 
   6  -3   1     1135.59     1021.33     29.19 o 
   7  -3   1     1480.03     1470.22     44.05 o 
   8  -3   1     2201.12     2284.38     78.88 o 
   9  -3   1     3373.84     3321.91    104.71 o 
  10  -3   1        9.33       25.28     21.93 o 
 -10  -2   1     2422.36     2498.69     94.41 o 
  -9  -2   1     2354.30     2270.89    127.84 o 
  -8  -2   1     1385.39     1457.07     48.93 o 
  -7  -2   1       12.03        3.30     11.52 o 
  -6  -2   1     1287.60     1412.05     34.44 o 
  -5  -2   1     4706.10     4483.16     72.04 o 
  -4  -2   1     8776.91     9276.99    129.34 o 
  -3  -2   1      107.54      107.46      8.27 o 
  -2  -2   1       23.29       29.51      5.27 o 
  -1  -2   1      293.05      250.29     10.35 o 
   0  -2   1     7915.86     7810.57    103.52 o 
   1  -2   1       11.65        8.29      4.68 o 
   2  -2   1     3412.23     3425.51     50.65 o 
   3  -2   1    12535.92    12823.34    169.25 o 
   4  -2   1     2439.43     2567.23     44.43 o 
   5  -2   1       29.95       38.08      7.90 o 
   6  -2   1     6540.64     6950.11    105.55 o 
   7  -2   1     4783.86     4787.78    101.51 o 
   8  -2   1      390.94      460.65     40.84 o 
   9  -2   1     2961.81     3115.73    100.45 o 
  10  -2   1     1616.30     1596.81     72.95 o 
 -11  -1   1     1041.88      946.75     82.03 o 
 -10  -1   1     3068.52     3120.03    105.10 o 
  -9  -1   1      865.28      820.73     65.48 o 
  -8  -1   1      280.87      252.65     23.36 o 
  -7  -1   1      270.23      249.30     21.08 o 
  -6  -1   1     5228.44     5247.12     83.84 o 
  -5  -1   1      981.96     1120.76     27.84 o 
  -4  -1   1    22630.15    23139.93    268.05 o 
  -3  -1   1      286.27      259.66     10.98 o 
  -2  -1   1     7176.66     7062.77     94.51 o 
  -1  -1   1      144.36      181.98      7.99 o 
   0  -1   1    17810.99    18632.42    236.34 o 
   1  -1   1     1503.85     1573.65     24.66 o 
   2  -1   1       95.46       86.19      6.99 o 
   3  -1   1     7869.02     7947.25    108.83 o 
   4  -1   1     6749.80     6793.61    111.90 o 
   5  -1   1     3458.56     3558.71     60.11 o 
   6  -1   1    10262.03    10251.38    173.86 o 
   7  -1   1     3728.34     3930.72     85.48 o 
   8  -1   1     1795.78     1717.94     53.98 o 
   9  -1   1     1644.06     1630.03     56.09 o 
  10  -1   1     3682.01     3983.36    201.74 o 
 -11   0   1      445.88      505.22     63.36 o 
 -10   0   1     3447.15     3486.82    108.28 o 
  -9   0   1      117.70       79.69     18.49 o 
  -8   0   1     1527.14     1570.97     49.63 o 
  -7   0   1     2049.84     2097.96     45.61 o 
  -6   0   1     5300.88     5561.27     87.42 o 
  -5   0   1      490.49      553.77     18.52 o 
  -4   0   1    13774.07    14696.20    194.52 o 
  -3   0   1     3596.41     3901.40     57.43 o 
  -2   0   1     4029.53     4243.25     58.83 o 
  -1   0   1      752.03      772.72     13.34 o 
   0   0   1    12737.34    13525.35    199.95 o 
   1   0   1      621.88      544.43     24.18 o 
   2   0   1    10096.19    10605.10    139.81 o 
   3   0   1      397.88      441.68     14.07 o 
   4   0   1     5580.94     5662.95    110.44 o 
   5   0   1     2238.53     2088.20     40.22 o 
   6   0   1     9405.61     9385.90    163.79 o 
   7   0   1      804.21      796.28     35.02 o 
   8   0   1     2486.49     2468.21    105.96 o 
   9   0   1     1183.60     1096.68     47.79 o 
  10   0   1     1669.64     1743.67     80.52 o 
 -11   1   1       83.75       49.93     25.31 o 
 -10   1   1     1617.46     1576.77     96.76 o 
  -9   1   1        2.05        3.05     16.27 o 
  -8   1   1     4438.06     4458.00     94.41 o 
  -7   1   1     2140.82     2253.76     47.58 o 
  -6   1   1     3524.28     3534.90     61.49 o 
  -5   1   1      308.35      278.42     19.40 o 
  -4   1   1     5976.50     5918.44     85.49 o 
  -3   1   1      150.90      144.86      9.23 o 
  -2   1   1       44.06       25.57      4.75 o 
  -1   1   1       82.73       85.89     10.21 o 
   0   1   1    11613.55    12192.66    157.56 o 
   1   1   1     2326.57     2308.94     52.31 o 
   2   1   1    23958.77    24667.07    316.17 o 
   3   1   1       10.96       16.30      6.26 o 
   4   1   1     4313.84     4457.15     97.67 o 
   5   1   1     1407.00     1459.90     41.92 o 
   6   1   1     8546.73     8481.00    151.45 o 
   7   1   1      990.04      953.08     78.82 o 
   8   1   1      856.17      839.70     50.00 o 
   9   1   1      307.04      305.21     29.47 o 
  10   1   1      818.10      705.87     52.96 o 
 -11   2   1      277.32      183.68     33.49 o 
 -10   2   1     1642.61     1646.59     70.41 o 
  -9   2   1       27.04       56.90     25.32 o 
  -8   2   1     5572.73     5496.81    107.93 o 
  -7   2   1      322.28      307.67     18.40 o 
  -6   2   1     5975.05     5937.84     91.97 o 
  -5   2   1        2.56       -5.68      5.77 o 
  -4   2   1    13446.45    13313.30    177.62 o 
  -3   2   1      371.53      374.04     12.78 o 
  -2   2   1     6833.46     6612.45     90.54 o 
  -1   2   1       21.35       19.58      7.04 o 
   0   2   1    11742.68    12459.74    164.43 o 
   1   2   1     5112.67     5330.14    117.42 o 
   2   2   1     9665.15     9820.78    134.02 o 
   3   2   1       52.64       62.31      8.34 o 
   4   2   1     2330.74     2381.18     44.19 o 
   5   2   1      183.02      180.84     22.25 o 
   6   2   1     2736.67     2651.83     76.21 o 
   7   2   1     2194.33     2152.21     91.70 o 
   8   2   1      190.15      215.41     30.39 o 
   9   2   1       58.74       74.44     27.58 o 
 -11   3   1     1284.42     1321.73    110.73 o 
 -10   3   1     2698.86     2744.15     94.09 o 
  -9   3   1       86.09       92.01     22.98 o 
  -8   3   1     3395.38     3376.86     76.97 o 
  -7   3   1     1253.81     1169.34     38.65 o 
  -6   3   1    13275.16    13241.74    183.40 o 
  -5   3   1       88.03       76.22      8.74 o 
  -4   3   1     7816.52     7914.96    111.67 o 
  -3   3   1      114.56      106.35      8.67 o 
  -2   3   1    11224.05    11273.34    151.29 o 
  -1   3   1     6382.68     6460.42     93.29 o 
   0   3   1     7454.38     7107.52    101.94 o 
   1   3   1     4836.20     4840.04     74.24 o 
   2   3   1     2415.91     2460.59     44.96 o 
   3   3   1        3.76       16.08      7.77 o 
   4   3   1     5571.76     5629.07    105.98 o 
   5   3   1      885.30      946.91     36.34 o 
   6   3   1      635.86      663.00     45.76 o 
   7   3   1     3243.01     3244.88    115.70 o 
   8   3   1      422.81      447.74     42.22 o 
   9   3   1      357.78      345.73     49.83 o 
 -11   4   1     1474.69     1447.04     72.09 o 
 -10   4   1     2147.58     2063.39     81.19 o 
  -9   4   1      657.31      691.54     43.89 o 
  -8   4   1     1960.62     1814.33     78.85 o 
  -7   4   1     1651.81     1539.60     57.54 o 
  -6   4   1    11435.89    11105.07    187.33 o 
  -5   4   1       22.67       28.12      7.33 o 
  -4   4   1      657.15      648.97     19.20 o 
  -3   4   1      335.24      300.33     14.09 o 
  -2   4   1    14711.97    15019.47    201.98 o 
  -1   4   1       25.25       18.19      8.64 o 
   0   4   1     3331.15     3333.35     58.29 o 
   1   4   1     4463.41     4651.66     98.40 o 
   2   4   1      470.06      563.91     21.46 o 
   3   4   1     1446.86     1617.28     37.46 o 
   4   4   1     5839.22     5840.49    111.96 o 
   5   4   1     3869.82     3747.75     98.99 o 
   6   4   1       96.89      111.71     25.26 o 
   7   4   1     2117.85     2148.45     83.45 o 
   8   4   1     1570.52     1564.56     90.43 o 
   9   4   1     1037.53     1035.56     84.79 o 
 -11   5   1       14.44      -10.64     24.10 o 
 -10   5   1     1453.16     1488.44     69.74 o 
  -9   5   1     1844.88     1750.67    100.61 o 
  -8   5   1     1748.35     1723.39     53.98 o 
  -7   5   1       15.78        6.51     15.90 o 
  -6   5   1     3492.03     3453.18    168.18 o 
  -5   5   1      106.93      122.20     16.55 o 
  -4   5   1      592.06      614.92     43.99 o 
  -3   5   1        0.58        2.27      7.77 o 
  -2   5   1     5857.95     5780.04     90.78 o 
  -1   5   1     5182.81     5350.40    101.54 o 
   0   5   1     1378.45     1235.81     33.54 o 
   1   5   1      465.66      527.84     35.50 o 
   2   5   1      596.35      545.32     27.59 o 
   3   5   1     3165.20     3156.67     72.53 o 
   4   5   1     3855.01     3866.51     85.26 o 
   5   5   1     1083.79     1045.97     54.48 o 
   6   5   1     1144.40     1178.25     60.35 o 
   7   5   1      993.69      912.22     57.79 o 
   8   5   1     1711.55     1796.42     84.23 o 
 -10   6   1     1071.50      950.01     59.93 o 
  -9   6   1     1001.21     1027.05     62.30 o 
  -8   6   1      723.90      689.46     36.94 o 
  -7   6   1      132.51      136.73     20.36 o 
  -6   6   1     2325.52     2305.65     63.50 o 
  -5   6   1       70.56      106.42     18.07 o 
  -4   6   1     2930.56     2948.60     70.64 o 
  -3   6   1     1477.61     1590.74     49.71 o 
  -2   6   1     2287.62     2192.42     48.56 o 
  -1   6   1     3730.84     3616.03     67.67 o 
   0   6   1     4053.40     4050.51     74.33 o 
   1   6   1      224.98      198.79     27.28 o 
   2   6   1      594.07      654.47     47.53 o 
   3   6   1     1698.99     1668.69     51.87 o 
   4   6   1     3175.24     3208.61    101.05 o 
   5   6   1     1472.86     1531.31     69.27 o 
   6   6   1     1967.06     1993.17     83.16 o 
   7   6   1     2004.35     2004.56     88.57 o 
 -10   7   1     1188.73     1186.44     64.77 o 
  -9   7   1       25.72        5.47     17.66 o 
  -8   7   1     1306.49     1223.25     62.96 o 
  -7   7   1      142.16      163.07     23.19 o 
  -6   7   1     2340.68     2384.30     67.99 o 
  -5   7   1     2558.38     2572.72     69.77 o 
  -4   7   1     1793.50     1888.26     58.31 o 
  -3   7   1     1309.99     1239.76     49.41 o 
  -2   7   1     2493.95     2351.72     82.20 o 
  -1   7   1     6111.16     5987.54    101.34 o 
   0   7   1     5730.53     5704.06     98.72 o 
   1   7   1     1515.44     1684.72     56.51 o 
   2   7   1     2746.04     2688.57     70.01 o 
   3   7   1      182.62      199.50     30.09 o 
   4   7   1     3632.54     3477.07    110.49 o 
   5   7   1     3538.04     3686.64    119.92 o 
   6   7   1      487.74      532.23     49.16 o 
  -9   8   1       76.84       47.90     25.97 o 
  -8   8   1     3553.02     3563.63    117.73 o 
  -7   8   1      115.56       89.52     22.31 o 
  -6   8   1     3010.54     3081.15     83.19 o 
  -5   8   1     1261.75     1300.09     51.63 o 
  -4   8   1     5490.74     5536.40    119.37 o 
  -3   8   1       88.77       63.05     21.05 o 
  -2   8   1     5399.28     5403.79    115.32 o 
  -1   8   1     3604.20     3484.61     71.89 o 
   0   8   1     1830.85     1808.48     49.43 o 
   1   8   1      664.64      639.66     35.32 o 
   2   8   1     5794.08     5585.74    148.16 o 
   3   8   1      671.42      662.77     48.81 o 
   4   8   1     1643.70     1671.19    158.70 o 
   5   8   1     2694.16     2723.88    117.71 o 
   6   8   1      577.11      507.00     51.75 o 
  -9   9   1      102.93      164.09     54.06 o 
  -8   9   1     6055.88     6262.57    217.79 o 
  -7   9   1      112.97       58.65     26.17 o 
  -6   9   1     2631.87     2601.56     98.56 o 
  -5   9   1      254.60      221.52     28.55 o 
  -4   9   1     7326.05     7481.07    188.46 o 
  -3   9   1       70.73       64.82     24.64 o 
  -2   9   1     4768.39     4817.90    134.40 o 
  -1   9   1      467.96      490.10     35.07 o 
   0   9   1      450.64      452.78     54.26 o 
   1   9   1       57.28       53.86     45.73 o 
   2   9   1     3147.26     3110.42    105.64 o 
   3   9   1      859.47      875.62     58.29 o 
   4   9   1       28.87       61.62     29.65 o 
  -8  10   1     4034.73     4355.50    278.95 o 
  -7  10   1      209.38      214.58     50.23 o 
  -6  10   1      626.06      686.20     55.12 o 
  -5  10   1        5.33       -4.14     27.89 o 
  -4  10   1     1990.54     2072.99     96.85 o 
  -3  10   1     1083.02     1090.45     51.63 o 
  -2  10   1     1511.57     1516.37     71.97 o 
  -1  10   1       36.66       96.72     28.12 o 
   0  10   1      275.08      272.99     37.05 o 
   1  10   1      659.43      643.18     74.02 o 
   2  10   1     1648.40     1564.24     76.74 o 
   3  10   1      769.28      752.20     58.53 o 
  -6  11   1      912.10      863.73     64.59 o 
  -5  11   1        1.77       11.90     25.52 o 
  -4  11   1     1180.02     1296.81     71.70 o 
  -3  11   1     1233.32     1287.30     98.97 o 
  -2  11   1     1376.78     1587.81    107.09 o 
  -1  11   1      112.73      157.00     33.24 o 
   0  11   1      350.07      445.22     66.47 o 
   1  11   1     1214.83     1294.81    104.70 o 
  -2 -12   2     3353.45     3413.67    177.15 o 
  -1 -12   2      350.56      477.53     49.37 o 
   0 -12   2     2546.38     2756.92    105.52 o 
   1 -12   2       95.87       77.24     31.78 o 
   2 -12   2     1950.71     2108.52     93.77 o 
   3 -12   2       20.64       36.05     29.63 o 
   4 -12   2     2558.44     2736.10    207.48 o 
   5 -12   2      152.48      201.44     44.55 o 
  -4 -11   2     1806.56     1840.00     87.06 o 
  -3 -11   2      240.95      242.89     39.26 o 
  -2 -11   2     1837.20     1936.45    107.20 o 
  -1 -11   2      220.63      238.82     38.05 o 
   0 -11   2     3224.97     3053.71    107.96 o 
   1 -11   2      757.32      736.78     57.61 o 
   2 -11   2     1794.66     1765.83     81.80 o 
   3 -11   2       10.58       17.55     37.67 o 
   4 -11   2     2272.25     2365.55     77.21 o 
   5 -11   2      328.95      349.89     35.04 o 
   6 -11   2     2618.03     2830.60     88.73 o 
   7 -11   2      372.44      418.89     39.58 o 
  -5 -10   2     1429.38     1542.37     86.30 o 
  -4 -10   2     2730.80     2628.82    100.36 o 
  -3 -10   2      482.65      444.82     57.55 o 
  -2 -10   2      606.82      568.30     37.04 o 
  -1 -10   2     1562.20     1464.81     70.56 o 
   0 -10   2     8549.63     8391.79    205.24 o 
   1 -10   2      502.50      518.01     45.62 o 
   2 -10   2     1686.51     1738.49     79.02 o 
   3 -10   2      208.93      268.43     37.30 o 
   4 -10   2     3033.71     3104.66     85.28 o 
   5 -10   2      263.54      272.05     30.22 o 
   6 -10   2     1858.61     1927.21     99.35 o 
   7 -10   2      203.64      166.75     28.69 o 
   8 -10   2       30.64       28.52     21.93 o 
  -6  -9   2     3257.39     3241.65    197.12 o 
  -5  -9   2      174.27      123.18     32.42 o 
  -4  -9   2     1609.14     1566.62     72.35 o 
  -3  -9   2     2812.19     2666.97     82.48 o 
  -2  -9   2     1442.56     1475.02     52.65 o 
  -1  -9   2      847.20      809.08     39.43 o 
   0  -9   2     6143.48     5612.79    149.96 o 
   1  -9   2      250.66      280.52     38.02 o 
   2  -9   2      239.34      245.58     26.86 o 
   3  -9   2      792.19      837.61     60.61 o 
   4  -9   2     2361.84     2332.71    105.70 o 
   5  -9   2      450.05      437.47     33.05 o 
   6  -9   2      595.19      612.73     40.46 o 
   7  -9   2       73.35       33.12     25.08 o 
   8  -9   2      145.06      132.62     25.57 o 
   9  -9   2      156.61      201.65     38.11 o 
  -7  -8   2     1848.34     1950.28     88.61 o 
  -6  -8   2     1404.13     1425.12     90.00 o 
  -5  -8   2       56.95       66.20     25.42 o 
  -4  -8   2      722.71      758.03     39.61 o 
  -3  -8   2     4369.73     4283.99     98.56 o 
  -2  -8   2     2642.57     2527.50     68.62 o 
  -1  -8   2      108.08      109.79     20.04 o 
   0  -8   2      322.78      315.60     22.42 o 
   1  -8   2       44.87       21.21     16.92 o 
   2  -8   2      813.76      833.94     38.89 o 
   3  -8   2      103.22       82.46     15.74 o 
   4  -8   2     1313.43     1439.76     50.99 o 
   5  -8   2     2807.18     2659.66     78.68 o 
   6  -8   2     1546.64     1432.30     59.59 o 
   7  -8   2        2.89        4.40     16.56 o 
   8  -8   2     2686.46     2605.33    120.15 o 
   9  -8   2     1835.93     1738.19     80.90 o 
  -8  -7   2     2793.15     2679.64    104.97 o 
  -7  -7   2      343.74      347.28     44.79 o 
  -6  -7   2      401.24      415.17     41.66 o 
  -5  -7   2      180.32      231.96     30.72 o 
  -4  -7   2     2745.77     2621.82     71.17 o 
  -3  -7   2     1155.43     1217.55     45.29 o 
  -2  -7   2     4372.60     4222.38    161.90 o 
  -1  -7   2        0.47       -3.33     11.07 o 
   0  -7   2     1514.62     1592.05     42.99 o 
   1  -7   2      482.64      514.22     22.45 o 
   2  -7   2     7145.59     7049.63    131.76 o 
   3  -7   2     1195.74     1163.75     42.48 o 
   4  -7   2     2528.04     2458.94     65.05 o 
   5  -7   2     1714.82     1600.76     52.06 o 
   6  -7   2     5044.19     4855.06    128.97 o 
   7  -7   2      844.02      792.52     40.68 o 
   8  -7   2     3342.38     3160.26    168.46 o 
   9  -7   2      742.86      710.07     51.90 o 
  -9  -6   2      157.03      146.65     35.32 o 
  -8  -6   2     1387.68     1244.23     67.03 o 
  -7  -6   2      544.68      584.65     46.09 o 
  -6  -6   2      952.44      980.93     52.38 o 
  -5  -6   2      431.21      512.79     32.79 o 
  -4  -6   2     2541.99     2514.11     65.61 o 
  -3  -6   2       16.67        7.92     12.14 o 
  -2  -6   2    11880.25    11492.61    168.85 o 
  -1  -6   2      586.67      541.59     22.15 o 
   0  -6   2     7646.06     7611.52    114.26 o 
   1  -6   2     2925.35     2907.60     46.85 o 
   2  -6   2     4585.41     4498.68     72.24 o 
   3  -6   2       36.63       23.67     26.79 o 
   4  -6   2     7393.50     7169.47    132.52 o 
   5  -6   2      874.24      829.81     35.86 o 
   6  -6   2     4908.28     4697.91    142.95 o 
   7  -6   2      897.10      875.28     38.31 o 
   8  -6   2     5987.40     5409.05    145.28 o 
   9  -6   2       47.83       41.29     23.22 o 
  10  -6   2     2034.81     1997.11     86.91 o 
  -9  -5   2      370.14      368.58     42.28 o 
  -8  -5   2     1164.59     1197.33     61.97 o 
  -7  -5   2     1785.73     1747.90     71.71 o 
  -6  -5   2     3171.32     3085.63    208.19 o 
  -5  -5   2      755.95      749.06     43.88 o 
  -4  -5   2      427.21      422.69     25.92 o 
  -3  -5   2       11.59       11.68      7.21 o 
  -2  -5   2    16739.17    16365.02    220.71 o 
  -1  -5   2     1114.49     1174.04     29.32 o 
   0  -5   2     6763.82     6521.80     97.07 o 
   1  -5   2      470.96      502.90     17.64 o 
   2  -5   2     9578.94     9438.11    177.40 o 
   3  -5   2      686.09      726.65     28.91 o 
   4  -5   2    15427.14    15630.74    251.26 o 
   5  -5   2     1004.64     1029.23     36.66 o 
   6  -5   2      945.23     1061.84     52.52 o 
   7  -5   2      203.99      210.56     21.54 o 
   8  -5   2     7561.86     7231.62    194.67 o 
   9  -5   2      572.44      525.62     44.29 o 
  10  -5   2      846.99      860.54     57.60 o 
 -10  -4   2      457.39      425.69     46.77 o 
  -9  -4   2      890.32      845.36     85.76 o 
  -8  -4   2     4222.44     4360.33    149.51 o 
  -7  -4   2       53.74       56.56     20.94 o 
  -6  -4   2     8354.85     8446.89    190.67 o 
  -5  -4   2      557.25      598.21     21.74 o 
  -4  -4   2     3991.29     3866.61     63.98 o 
  -3  -4   2      970.45      999.50     23.82 o 
  -2  -4   2    16639.97    16695.41    221.10 o 
  -1  -4   2     3761.93     3827.61     60.51 o 
   0  -4   2     3718.96     3727.14     80.75 o 
   1  -4   2     1524.16     1578.82     30.19 o 
   2  -4   2    14817.96    14701.62    196.27 o 
   3  -4   2     1715.61     1793.08     33.08 o 
   4  -4   2     7141.89     7041.77    158.52 o 
   5  -4   2       20.79       30.57     11.11 o 
   6  -4   2      214.63      201.95     22.73 o 
   7  -4   2        3.24        4.46     16.07 o 
   8  -4   2     2567.52     2478.88     85.52 o 
   9  -4   2     1415.63     1320.21     64.96 o 
  10  -4   2      110.86      119.56     30.71 o 
 -10  -3   2     1859.49     1830.78     80.36 o 
  -9  -3   2     2433.35     2350.01     86.54 o 
  -8  -3   2     4699.89     4818.49    130.91 o 
  -7  -3   2     1014.09     1093.84     51.47 o 
  -6  -3   2     3834.82     3967.25     80.83 o 
  -5  -3   2     3081.92     2952.11     74.86 o 
  -4  -3   2    10978.07    11074.70    152.33 o 
  -3  -3   2      718.75      705.22     18.20 o 
  -2  -3   2     9707.19     9724.66    154.50 o 
  -1  -3   2      228.23      222.52      9.78 o 
   0  -3   2     7136.63     7195.29     98.43 o 
   1  -3   2     6089.59     6098.84     85.26 o 
   2  -3   2     5680.83     5918.11     95.88 o 
   3  -3   2     5964.76     6180.83     89.14 o 
   4  -3   2     1465.45     1535.64     32.08 o 
   5  -3   2       77.52       67.91      9.71 o 
   6  -3   2     1102.46     1136.82     39.32 o 
   7  -3   2      386.48      371.52     32.64 o 
   8  -3   2      721.62      796.54     46.24 o 
   9  -3   2     1882.12     1843.97     75.50 o 
  10  -3   2      811.04      810.27     53.93 o 
 -11  -2   2     1374.59     1387.26    117.58 o 
 -10  -2   2     4975.92     4986.66    141.88 o 
  -9  -2   2     2085.91     2112.20     79.59 o 
  -8  -2   2     3628.13     3657.53    106.99 o 
  -7  -2   2      235.52      272.57     21.37 o 
  -6  -2   2     2616.63     2556.95     49.64 o 
  -5  -2   2     3516.88     3650.61     60.85 o 
  -4  -2   2    11856.86    11567.34    189.06 o 
  -3  -2   2      125.15      109.44      8.62 o 
  -2  -2   2      135.28      107.03     12.54 o 
  -1  -2   2      625.23      578.03     13.13 o 
   0  -2   2     9461.01     9509.02    124.73 o 
   1  -2   2     2837.67     2712.53     41.91 o 
   2  -2   2     7175.09     7248.57    109.21 o 
   3  -2   2     7317.03     7715.34    153.39 o 
   4  -2   2     2907.63     3006.08     50.71 o 
   5  -2   2     1062.66     1073.45     27.40 o 
   6  -2   2     4927.94     4869.32     96.16 o 
   7  -2   2      843.45      853.89     35.88 o 
   8  -2   2      731.06      687.25     43.50 o 
   9  -2   2     2436.59     2520.05     90.39 o 
  10  -2   2     1108.03     1123.89     63.11 o 
 -11  -1   2     1688.52     1771.75    107.70 o 
 -10  -1   2     4313.75     4210.84    123.70 o 
  -9  -1   2      428.87      422.53     39.13 o 
  -8  -1   2     2013.06     2064.33     64.34 o 
  -7  -1   2     1250.98     1226.69     36.22 o 
  -6  -1   2     1619.55     1772.68     58.02 o 
  -5  -1   2      365.93      429.29     16.66 o 
  -4  -1   2     5569.69     5708.80     83.22 o 
  -3  -1   2     1748.03     1767.33     32.19 o 
  -2  -1   2     1042.10      982.57     19.19 o 
  -1  -1   2      555.34      493.44     12.24 o 
   0  -1   2    13474.91    14059.48    179.77 o 
   1  -1   2     1695.19     1741.48     31.85 o 
   2  -1   2     7889.73     8146.72    158.50 o 
   3  -1   2     1180.64     1125.02     33.15 o 
   4  -1   2     2581.33     2737.79     59.35 o 
   5  -1   2     5220.24     5122.81    122.38 o 
   6  -1   2     5085.71     5326.88    104.64 o 
   7  -1   2      273.37      271.25     23.87 o 
   8  -1   2     1573.93     1561.90     96.32 o 
   9  -1   2     2812.09     2723.74    104.41 o 
  10  -1   2      736.85      667.67     50.03 o 
 -11   0   2      478.59      440.73     60.28 o 
 -10   0   2      853.77      955.65     52.63 o 
  -9   0   2      538.47      515.98     31.07 o 
  -8   0   2     2203.85     2248.77     50.15 o 
  -7   0   2      409.51      421.59     20.44 o 
  -6   0   2       86.81      113.75     11.37 o 
  -5   0   2       71.67       85.19     10.39 o 
  -4   0   2     4323.50     4527.76     68.27 o 
  -3   0   2     1673.34     1757.04     30.66 o 
  -2   0   2    21061.84    21462.69    273.21 o 
  -1   0   2     3227.99     3600.46    142.38 o 
   0   0   2    15939.19    16245.69    239.06 o 
   1   0   2      237.36      230.97      8.46 o 
   2   0   2    18278.82    18890.86    284.41 o 
   3   0   2     4039.18     4120.17     76.59 o 
   4   0   2      226.03      229.88     17.91 o 
   5   0   2     2333.68     2444.18     58.78 o 
   6   0   2     3830.68     3802.21     84.04 o 
   7   0   2      909.26      895.93     38.18 o 
   8   0   2     2032.52     2023.34     77.66 o 
   9   0   2     2539.68     2699.85    158.01 o 
  10   0   2      112.23      104.91     29.15 o 
 -11   1   2      939.63     1022.89     58.09 o 
 -10   1   2      763.59      853.14     50.16 o 
  -9   1   2      104.31       97.90     17.72 o 
  -8   1   2     3439.79     3623.18     68.60 o 
  -7   1   2      110.42       95.23     16.00 o 
  -6   1   2      196.09      217.87     14.60 o 
  -5   1   2      377.11      408.06     16.18 o 
  -4   1   2    14360.20    14467.58    220.04 o 
  -3   1   2    18302.74    18733.94    216.92 o 
  -2   1   2     9601.83     9731.78    147.36 o 
  -1   1   2     3288.10     3310.71     48.93 o 
   0   1   2     8678.57     8781.41    117.22 o 
   1   1   2     8614.90     8833.48    118.98 o 
   2   1   2    12716.88    13009.62    202.73 o 
   3   1   2     4306.07     4435.93     83.20 o 
   4   1   2       79.65       87.10     15.48 o 
   5   1   2       52.32       58.80     13.92 o 
   6   1   2     5924.81     6075.31    197.93 o 
   7   1   2     5090.32     4897.73    238.04 o 
   8   1   2     1519.12     1393.16     52.27 o 
   9   1   2      238.75      221.83     28.87 o 
 -11   2   2      978.73     1131.13     60.95 o 
 -10   2   2     3480.10     3528.75    108.02 o 
  -9   2   2     2488.87     2595.23     74.90 o 
  -8   2   2     3048.28     3127.20     97.91 o 
  -7   2   2       20.21       10.70      9.06 o 
  -6   2   2     9630.62     9800.24    161.69 o 
  -5   2   2       10.30       -0.68      6.60 o 
  -4   2   2    10218.94    10454.81    142.75 o 
  -3   2   2    10176.98    10304.45    139.09 o 
  -2   2   2     6092.99     6019.74    106.79 o 
  -1   2   2     1211.37     1278.32     26.55 o 
   0   2   2    22261.34    21977.12    283.82 o 
   1   2   2    13037.27    13186.15    175.96 o 
   2   2   2     6991.46     6863.06    113.99 o 
   3   2   2      105.76      103.13      8.97 o 
   4   2   2     5271.21     5321.92    102.08 o 
   5   2   2      286.74      304.68     34.20 o 
   6   2   2     2276.27     2300.46     62.59 o 
   7   2   2     5057.59     5089.67    110.84 o 
   8   2   2      330.43      373.01     31.31 o 
   9   2   2       40.13       24.93     25.27 o 
 -11   3   2      227.73      266.32     36.88 o 
 -10   3   2     4377.38     4377.03    125.72 o 
  -9   3   2      711.92      710.72     59.66 o 
  -8   3   2     2221.61     2137.56     83.17 o 
  -7   3   2       43.83       49.73     13.61 o 
  -6   3   2    19091.78    18955.23    289.42 o 
  -5   3   2      228.15      232.32     16.41 o 
  -4   3   2     7074.76     6945.03    112.33 o 
  -3   3   2        3.88       -5.36      6.04 o 
  -2   3   2    14910.17    14669.56    196.28 o 
  -1   3   2        8.23        0.24      7.60 o 
   0   3   2    10685.53    11099.32    153.23 o 
   1   3   2     3704.66     3683.19     61.16 o 
   2   3   2     1775.56     1865.54     37.96 o 
   3   3   2      741.60      700.83     29.47 o 
   4   3   2     7632.52     7462.26    136.18 o 
   5   3   2      843.32      811.25     36.06 o 
   6   3   2      126.81      153.82     20.61 o 
   7   3   2      797.57      782.45     39.70 o 
   8   3   2      434.00      441.85     43.07 o 
   9   3   2      566.91      546.57     51.17 o 
 -11   4   2        0.52      -27.59     29.38 o 
 -10   4   2     2779.43     2705.79     94.15 o 
  -9   4   2      488.69      469.89     30.47 o 
  -8   4   2     1132.04     1167.47     42.27 o 
  -7   4   2       41.63       39.82     14.07 o 
  -6   4   2     8963.07     9149.69    160.23 o 
  -5   4   2      183.28      148.40     12.83 o 
  -4   4   2     3044.75     3091.50     66.19 o 
  -3   4   2      149.91      144.27     14.13 o 
  -2   4   2     7763.99     7733.59    114.09 o 
  -1   4   2      452.13      496.95     21.12 o 
   0   4   2     6014.69     5832.43     91.50 o 
   1   4   2      172.67      162.55     14.31 o 
   2   4   2     1548.55     1552.69     36.88 o 
   3   4   2     1914.70     1971.05     53.64 o 
   4   4   2     3148.30     3036.96     72.69 o 
   5   4   2      172.09      197.14     22.10 o 
   6   4   2      668.60      628.86     44.79 o 
   7   4   2     1335.72     1409.47     87.07 o 
   8   4   2      288.64      323.57     41.66 o 
 -11   5   2        0.69      -14.26     31.53 o 
 -10   5   2     3171.17     3245.69    104.89 o 
  -9   5   2      768.51      752.27     38.12 o 
  -8   5   2     2357.47     2285.84     64.18 o 
  -7   5   2       10.60       22.20     13.89 o 
  -6   5   2     4402.61     4411.87     93.61 o 
  -5   5   2        4.84      -12.56     12.56 o 
  -4   5   2     3190.00     3110.00     57.10 o 
  -3   5   2        5.68        4.44      9.51 o 
  -2   5   2     1014.19     1017.88     31.14 o 
  -1   5   2        6.08       17.52     10.59 o 
   0   5   2     6049.76     6092.26     98.39 o 
   1   5   2      356.57      337.18     21.20 o 
   2   5   2      443.48      482.66     23.76 o 
   3   5   2     2389.99     2417.72     63.78 o 
   4   5   2      836.90      780.80     50.01 o 
   5   5   2     1810.62     1665.46     70.81 o 
   6   5   2      533.06      533.16     45.88 o 
   7   5   2     2595.28     2587.53    136.38 o 
 -10   6   2     3665.55     3758.87    120.07 o 
  -9   6   2       25.69       17.76     16.94 o 
  -8   6   2     1218.42     1209.40     47.29 o 
  -7   6   2       14.15       50.22     16.87 o 
  -6   6   2     2365.82     2400.61     65.31 o 
  -5   6   2     1507.80     1539.97     50.51 o 
  -4   6   2     2862.23     2902.59     72.23 o 
  -3   6   2       14.56       25.99     13.11 o 
  -2   6   2     1064.33     1092.33     34.72 o 
  -1   6   2      348.18      356.60     24.40 o 
   0   6   2     4734.23     4682.12     84.60 o 
   1   6   2     3789.44     3813.44     73.57 o 
   2   6   2       50.04       43.75     20.35 o 
   3   6   2     1375.29     1346.67     48.49 o 
   4   6   2      182.67      182.36     30.35 o 
   5   6   2     6441.87     6213.51    214.21 o 
   6   6   2      202.07      196.62     36.42 o 
   7   6   2     1124.10     1163.31     70.36 o 
 -10   7   2     1375.98     1497.69     73.20 o 
  -9   7   2       57.46       67.06     24.97 o 
  -8   7   2     1418.47     1532.65     71.59 o 
  -7   7   2      353.09      365.67     38.67 o 
  -6   7   2     2134.38     2412.00     69.60 o 
  -5   7   2     3461.01     3518.09     89.39 o 
  -4   7   2      714.97      734.65     39.76 o 
  -3   7   2       24.68        2.65     17.15 o 
  -2   7   2     3819.61     3739.10     73.75 o 
  -1   7   2     6292.32     6230.53    106.97 o 
   0   7   2     3113.24     3170.89     67.78 o 
   1   7   2     4952.09     4898.05     90.68 o 
   2   7   2     1056.05     1094.15     52.98 o 
   3   7   2      718.28      678.50     48.41 o 
   4   7   2     1151.07     1064.23     61.35 o 
   5   7   2     5508.17     5676.06    161.22 o 
   6   7   2      349.36      350.17     46.08 o 
  -9   8   2        6.84        4.68     22.51 o 
  -8   8   2     6057.79     6089.17    177.17 o 
  -7   8   2      368.83      351.78     39.73 o 
  -6   8   2     2075.32     2122.41     85.99 o 
  -5   8   2     1220.16     1144.56     70.05 o 
  -4   8   2     1210.50     1126.08     49.06 o 
  -3   8   2       89.23       62.29     26.13 o 
  -2   8   2     4909.14     5078.44    111.24 o 
  -1   8   2     4247.31     4256.03     84.29 o 
   0   8   2      137.19      159.67     20.68 o 
   1   8   2     2206.49     2165.64    109.67 o 
   2   8   2     3806.18     3932.81    119.56 o 
   3   8   2     1306.05     1334.75     68.32 o 
   4   8   2      891.88      826.48    105.41 o 
   5   8   2     1853.18     1923.99    101.61 o 
  -8   9   2     3416.79     3429.57    123.03 o 
  -7   9   2     1329.85     1376.29     74.37 o 
  -6   9   2      443.16      442.91     44.75 o 
  -5   9   2       51.64       14.13     24.20 o 
  -4   9   2     2458.34     2410.96     92.29 o 
  -3   9   2     1023.36      957.30     57.38 o 
  -2   9   2     3170.85     3204.26    125.49 o 
  -1   9   2      234.26      213.63     27.33 o 
   0   9   2      349.40      365.63     31.42 o 
   1   9   2     1087.15     1052.37     85.96 o 
   2   9   2     2500.55     2487.57     95.60 o 
   3   9   2      995.79      908.20    119.29 o 
   4   9   2      296.00      330.31     97.85 o 
  -7  10   2      337.78      347.70     46.18 o 
  -6  10   2     2211.94     2449.49    146.58 o 
  -5  10   2      227.64      158.98     36.11 o 
  -4  10   2     1671.39     1540.95     76.38 o 
  -3  10   2     1261.77     1258.17     67.88 o 
  -2  10   2     2419.22     2427.24    130.36 o 
  -1  10   2      324.52      255.98     49.79 o 
   0  10   2     1033.80      948.23     84.81 o 
   1  10   2     1301.98     1364.48    102.99 o 
   2  10   2      310.43      410.79     95.72 o 
  -5  11   2      220.20      212.86     41.04 o 
  -4  11   2      304.60      353.73     45.59 o 
  -3  11   2      216.81      248.11     54.06 o 
  -2  11   2     1709.48     1858.58    116.56 o 
   1 -13   3       59.92       88.73     32.89 o 
   2 -13   3     1657.61     1848.82     91.62 o 
   3 -13   3      539.19      605.92     85.19 o 
  -3 -12   3       49.34       50.31     47.50 o 
  -2 -12   3      842.27      957.14     64.17 o 
  -1 -12   3        0.68        8.69     25.49 o 
   0 -12   3     2383.03     2376.15     98.44 o 
   1 -12   3      201.26      189.70     61.72 o 
   2 -12   3     2679.15     2736.53    109.20 o 
   3 -12   3     1515.21     1702.57     86.41 o 
   4 -12   3     1910.49     1865.13    133.77 o 
   5 -12   3       70.15      107.53     37.26 o 
  -4 -11   3     2264.42     2269.97     95.72 o 
  -3 -11   3       21.03       34.55     22.22 o 
  -2 -11   3      646.78      587.86     51.68 o 
  -1 -11   3      337.00      318.44     44.39 o 
   0 -11   3     7476.93     7370.13    196.45 o 
   1 -11   3        0.48       -9.89     37.52 o 
   2 -11   3     1945.77     1896.61     86.80 o 
   3 -11   3      131.88      145.92     45.90 o 
   4 -11   3     2153.11     2289.52     96.01 o 
   5 -11   3       18.24       39.65     23.02 o 
   6 -11   3     4976.08     4975.18    112.68 o 
   7 -11   3      455.71      365.60     50.45 o 
  -6 -10   3     2388.67     2350.40    104.38 o 
  -5 -10   3       14.06       38.53     28.55 o 
  -4 -10   3     3531.26     3484.10    116.88 o 
  -3 -10   3      335.97      409.86     35.33 o 
  -2 -10   3     1609.90     1610.01     57.74 o 
  -1 -10   3       34.30       42.20     25.98 o 
   0 -10   3     7087.01     7278.62    186.90 o 
   1 -10   3        0.75       -2.21     24.52 o 
   2 -10   3     2004.48     2079.52    122.66 o 
   3 -10   3     1449.35     1518.84     56.19 o 
   4 -10   3     2524.44     2536.49     82.24 o 
   5 -10   3        9.33        8.87     19.21 o 
   6 -10   3     2754.87     2609.08     85.23 o 
   7 -10   3        1.06      -12.06     19.08 o 
   8 -10   3      385.14      392.14     38.96 o 
  -7  -9   3     1133.91     1077.02    110.68 o 
  -6  -9   3     2245.43     2176.97     93.07 o 
  -5  -9   3        2.97       -3.85     48.59 o 
  -4  -9   3     3047.70     3016.11     83.67 o 
  -3  -9   3     1267.45     1295.26     60.91 o 
  -2  -9   3     1126.48     1202.44     60.07 o 
  -1  -9   3      188.66      200.93     23.43 o 
   0  -9   3     2139.55     2044.20     82.22 o 
   1  -9   3       82.95      109.32     50.72 o 
   2  -9   3     3905.44     3861.08    142.50 o 
   3  -9   3      437.44      402.33     31.19 o 
   4  -9   3     2679.24     2534.08     72.30 o 
   5  -9   3      173.61      175.04     47.22 o 
   6  -9   3     3362.45     3228.21     90.37 o 
   7  -9   3       56.40       50.67     21.11 o 
   8  -9   3      299.77      287.39     31.69 o 
  -8  -8   3     1694.59     1903.04    103.92 o 
  -7  -8   3     1727.69     1793.86     83.66 o 
  -6  -8   3     1604.70     1669.12     76.92 o 
  -5  -8   3      284.22      269.28     34.04 o 
  -4  -8   3     2596.35     2506.17     96.16 o 
  -3  -8   3      142.26      119.53     26.95 o 
  -2  -8   3     2668.81     2604.98     70.00 o 
  -1  -8   3      658.30      664.30     34.22 o 
   0  -8   3     3227.25     3363.01     78.60 o 
   1  -8   3      791.28      785.24     35.85 o 
   2  -8   3     4980.80     5064.29    105.57 o 
   3  -8   3       84.00      123.63     20.23 o 
   4  -8   3     2226.30     2249.97     64.72 o 
   5  -8   3      760.54      708.69     36.96 o 
   6  -8   3     2564.39     2397.81     70.17 o 
   7  -8   3     2304.69     2280.56     69.29 o 
   8  -8   3      188.83      161.93     32.73 o 
   9  -8   3       54.10       29.96     57.95 o 
  -8  -7   3     1734.18     1780.88    151.94 o 
  -7  -7   3     1827.26     1911.33     81.02 o 
  -6  -7   3     3694.30     3882.34    119.59 o 
  -5  -7   3      223.70      292.78     33.91 o 
  -4  -7   3     2638.04     2571.12     72.78 o 
  -3  -7   3       25.99       34.28     15.97 o 
  -2  -7   3     4870.36     4654.11     98.57 o 
  -1  -7   3     1146.84     1109.24     40.55 o 
   0  -7   3     3182.02     3109.38     74.65 o 
   1  -7   3     2273.80     2203.75     45.65 o 
   2  -7   3     2829.68     2818.35     67.67 o 
   3  -7   3       92.73       55.53     16.23 o 
   4  -7   3     5315.13     4984.55    110.43 o 
   5  -7   3     1092.26     1065.35     42.72 o 
   6  -7   3     1040.35     1056.84     43.01 o 
   7  -7   3     1878.67     1863.96     58.98 o 
   8  -7   3      740.39      655.12     52.39 o 
   9  -7   3       74.67       60.33     37.75 o 
  -9  -6   3      835.39      730.41     54.95 o 
  -8  -6   3      392.55      391.57     51.32 o 
  -7  -6   3     1238.82     1313.67     64.36 o 
  -6  -6   3     4979.66     5101.04    137.24 o 
  -5  -6   3      263.41      241.43     24.28 o 
  -4  -6   3      726.79      715.47     33.80 o 
  -3  -6   3        3.39       20.80     13.32 o 
  -2  -6   3     8683.53     8197.25    210.94 o 
  -1  -6   3      718.33      801.73     24.93 o 
   0  -6   3     4692.45     4782.09     77.12 o 
   1  -6   3       63.10       37.70     10.89 o 
   2  -6   3     2031.14     2152.50     41.26 o 
   3  -6   3      185.88      179.26     18.62 o 
   4  -6   3     9565.82     9241.19    163.42 o 
   5  -6   3     3714.80     3683.02     82.66 o 
   6  -6   3      619.97      725.91     47.15 o 
   7  -6   3     1372.37     1428.85     63.33 o 
   8  -6   3     3198.94     2904.16    178.41 o 
   9  -6   3      644.56      708.93     52.23 o 
 -10  -5   3      561.95      593.28     50.04 o 
  -9  -5   3     1507.62     1583.86    164.24 o 
  -8  -5   3     1392.13     1392.67     65.10 o 
  -7  -5   3       11.97       15.01     18.15 o 
  -6  -5   3     4080.23     4205.41     91.48 o 
  -5  -5   3      392.82      351.15     24.40 o 
  -4  -5   3       23.98       36.94     13.00 o 
  -3  -5   3       96.68       80.01     14.49 o 
  -2  -5   3     9396.16     8956.77    250.21 o 
  -1  -5   3     4595.47     4536.99     71.32 o 
   0  -5   3     7547.01     7526.18    108.45 o 
   1  -5   3       10.75        0.62      8.92 o 
   2  -5   3     2931.25     3024.50     51.07 o 
   3  -5   3     2546.35     2570.19     62.54 o 
   4  -5   3     7710.09     7428.73    133.33 o 
   5  -5   3     1639.07     1515.41     45.80 o 
   6  -5   3      633.16      652.23     31.20 o 
   7  -5   3      571.71      549.09     73.18 o 
   8  -5   3     4598.19     4284.04    125.49 o 
   9  -5   3     1092.70     1016.68     59.77 o 
  10  -5   3     1948.89     2012.02    196.46 o 
 -10  -4   3      934.74      969.70     59.25 o 
  -9  -4   3      499.79      523.66     43.69 o 
  -8  -4   3     3919.30     3824.87    112.79 o 
  -7  -4   3     1338.76     1384.58     58.49 o 
  -6  -4   3     4670.99     4645.56     94.42 o 
  -5  -4   3      357.84      283.13     20.72 o 
  -4  -4   3     4666.92     4696.45     73.37 o 
  -3  -4   3        1.50       -8.32      8.32 o 
  -2  -4   3     9441.57     9479.44    250.06 o 
  -1  -4   3     4382.23     4361.50     66.07 o 
   0  -4   3     7746.70     7565.84    105.87 o 
   1  -4   3      385.24      459.89     15.66 o 
   2  -4   3     7642.48     7542.37    107.25 o 
   3  -4   3     1325.51     1227.13     28.17 o 
   4  -4   3     6711.14     6736.74    109.89 o 
   5  -4   3       85.05      107.48     14.40 o 
   6  -4   3     2934.91     2876.18     87.15 o 
   7  -4   3      626.05      586.77     39.49 o 
   8  -4   3     2096.33     2162.11     81.10 o 
   9  -4   3     2044.96     2036.42     83.40 o 
  10  -4   3     1251.90     1226.64    129.22 o 
 -10  -3   3     2661.26     2620.08     95.52 o 
  -9  -3   3      286.06      284.25     33.45 o 
  -8  -3   3     4063.86     3891.30    116.07 o 
  -7  -3   3       55.11       59.04     14.38 o 
  -6  -3   3     6475.99     6561.15    101.70 o 
  -5  -3   3       85.86       66.11      9.40 o 
  -4  -3   3    17447.21    17524.12    231.70 o 
  -3  -3   3        3.81        3.02      7.82 o 
  -2  -3   3     9541.44     9829.46    156.50 o 
  -1  -3   3     1467.48     1479.52     27.29 o 
   0  -3   3    18912.73    18816.59    242.94 o 
   1  -3   3      226.46      223.84     11.79 o 
   2  -3   3    10948.91    11037.14    198.62 o 
   3  -3   3       20.14        1.34      9.25 o 
   4  -3   3     7243.64     7172.32    105.06 o 
   5  -3   3     1557.79     1560.08     36.37 o 
   6  -3   3     2867.40     2769.21     84.31 o 
   7  -3   3      425.72      404.88     60.90 o 
   8  -3   3       84.80       92.27     24.57 o 
   9  -3   3     2636.67     2536.37     93.55 o 
  10  -3   3      401.22      455.03     45.75 o 
 -11  -2   3       38.27       10.34     29.59 o 
 -10  -2   3     2606.30     2605.98     92.58 o 
  -9  -2   3      307.26      283.74     53.13 o 
  -8  -2   3     5042.95     5199.28    132.35 o 
  -7  -2   3      269.12      299.15     18.58 o 
  -6  -2   3     5537.52     5796.59    100.06 o 
  -5  -2   3      594.13      651.48     28.47 o 
  -4  -2   3    15838.07    16391.64    216.28 o 
  -3  -2   3     5254.41     5271.60     75.90 o 
  -2  -2   3    14455.28    15010.97    246.94 o 
  -1  -2   3     2728.98     2705.08     42.23 o 
   0  -2   3     6713.44     6762.48     92.31 o 
   1  -2   3      198.24      190.46     11.36 o 
   2  -2   3     9885.61     9481.20    163.45 o 
   3  -2   3        3.59       -1.05      6.13 o 
   4  -2   3     5050.53     5118.74     87.12 o 
   5  -2   3     4698.50     4756.02     92.90 o 
   6  -2   3     1320.02     1432.23     45.53 o 
   7  -2   3       12.98       31.93     14.99 o 
   8  -2   3      765.27      826.89     89.16 o 
   9  -2   3     3176.25     3147.83    105.82 o 
  10  -2   3       32.97        4.83     22.65 o 
 -11  -1   3      133.07      122.04     40.12 o 
 -10  -1   3      996.52      916.03     52.73 o 
  -9  -1   3     1309.87     1376.96     48.28 o 
  -8  -1   3     8366.11     8575.66    119.25 o 
  -7  -1   3      512.67      506.47     19.29 o 
  -6  -1   3     3392.78     3560.03     61.96 o 
  -5  -1   3     1228.22     1312.26     29.54 o 
  -4  -1   3    22082.02    22866.92    295.88 o 
  -3  -1   3     1157.06     1282.68     25.32 o 
  -2  -1   3    17382.83    17730.17    227.95 o 
  -1  -1   3        2.77       -0.33      5.49 o 
   0  -1   3      159.25      236.36     13.20 o 
   1  -1   3     2992.67     3146.15     48.06 o 
   2  -1   3     8675.54     8811.61    120.93 o 
   3  -1   3     2094.21     2242.52     39.17 o 
   4  -1   3       10.47       17.98     10.52 o 
   5  -1   3     2420.63     2483.91     60.63 o 
   6  -1   3      989.38      961.99     38.66 o 
   7  -1   3     1615.32     1672.91     53.49 o 
   8  -1   3     1383.18     1391.37     44.69 o 
   9  -1   3     3658.79     3593.09    233.79 o 
 -11   0   3     1192.86     1205.82     85.75 o 
 -10   0   3     1204.33     1299.34     61.92 o 
  -9   0   3      454.89      465.23     29.88 o 
  -8   0   3     8460.55     8860.01    135.62 o 
  -7   0   3       84.35       84.21     12.02 o 
  -6   0   3     1502.15     1678.36     36.98 o 
  -5   0   3      314.26      290.61     14.31 o 
  -4   0   3     8128.65     8192.46    114.06 o 
  -3   0   3     8773.93     9121.70    123.52 o 
  -2   0   3      119.88       87.49     11.35 o 
  -1   0   3      475.66      568.14     14.08 o 
   0   0   3     2477.05     2505.20     39.68 o 
   1   0   3     2320.62     2278.69     37.41 o 
   2   0   3     5212.71     5235.02     92.08 o 
   3   0   3     4673.05     4575.03     86.14 o 
   4   0   3        8.77       13.67     10.63 o 
   5   0   3     1750.98     1734.48     49.92 o 
   6   0   3     2418.50     2476.39     79.40 o 
   7   0   3     6029.14     6069.90    124.47 o 
   8   0   3      628.87      643.95     37.22 o 
   9   0   3      874.61      885.80     81.55 o 
 -11   1   3     1646.07     1741.26     75.10 o 
 -10   1   3     2261.88     2310.61     82.92 o 
  -9   1   3       37.17       25.60     15.75 o 
  -8   1   3     3065.04     3145.56     62.52 o 
  -7   1   3       65.51       90.87     11.94 o 
  -6   1   3     1399.47     1454.98     33.77 o 
  -5   1   3      252.15      258.97     17.40 o 
  -4   1   3     1951.10     1949.02     35.95 o 
  -3   1   3    11559.33    11434.45    152.92 o 
  -2   1   3     2366.96     2379.64     39.34 o 
  -1   1   3      186.30      163.99      9.15 o 
   0   1   3     5672.41     5582.24     79.87 o 
   1   1   3     6188.01     6117.39     87.50 o 
   2   1   3     5674.96     5921.56    104.43 o 
   3   1   3     6155.23     6087.27    110.30 o 
   4   1   3     2658.37     2697.43     63.67 o 
   5   1   3     3791.85     3706.38    105.98 o 
   6   1   3     1772.93     1683.78     61.49 o 
   7   1   3     5252.55     5266.70    159.24 o 
   8   1   3     1931.51     1863.63     96.64 o 
   9   1   3      682.59      696.50     63.19 o 
 -11   2   3      397.14      372.69     39.79 o 
 -10   2   3     4011.94     4128.16    118.91 o 
  -9   2   3       79.81       86.99     16.96 o 
  -8   2   3     1883.79     1881.97     52.64 o 
  -7   2   3       53.25       56.11     11.02 o 
  -6   2   3     7542.97     7370.38    110.25 o 
  -5   2   3       37.07       25.34      7.46 o 
  -4   2   3     2732.66     2547.69     49.99 o 
  -3   2   3     5905.47     5787.33     84.58 o 
  -2   2   3     5479.07     5272.44     78.41 o 
  -1   2   3     5673.77     5653.48     83.04 o 
   0   2   3    12285.69    12510.47    168.98 o 
   1   2   3     3863.11     3932.88     62.96 o 
   2   2   3     5131.63     5476.47     83.01 o 
   3   2   3     5826.75     5664.32    106.80 o 
   4   2   3     4202.18     4187.88     88.50 o 
   5   2   3      861.41      882.76     37.55 o 
   6   2   3      621.51      684.01     35.27 o 
   7   2   3     3157.00     3070.54     81.89 o 
   8   2   3     1842.88     1801.52     71.08 o 
 -11   3   3        1.37      -27.15     27.15 o 
 -10   3   3     2036.03     2001.84     76.65 o 
  -9   3   3       17.77      -12.07     12.32 o 
  -8   3   3     1874.34     1897.86     54.01 o 
  -7   3   3     1678.40     1605.12     47.27 o 
  -6   3   3     9630.43     9525.87    138.17 o 
  -5   3   3        5.88       -0.39      7.67 o 
  -4   3   3     6904.65     6925.76    102.20 o 
  -3   3   3      819.04      808.08     46.98 o 
  -2   3   3     4152.62     4181.67     67.90 o 
  -1   3   3      890.33      825.85     24.90 o 
   0   3   3     7010.01     6755.81    101.01 o 
   1   3   3      688.59      714.74     22.86 o 
   2   3   3     4970.26     4713.24     76.50 o 
   3   3   3     4870.35     4604.27    120.50 o 
   4   3   3     3775.25     3612.03     82.13 o 
   5   3   3       95.37      104.51     21.27 o 
   6   3   3     2470.06     2418.47     69.24 o 
   7   3   3     2453.52     2462.83     73.59 o 
   8   3   3      264.31      194.90     46.40 o 
 -11   4   3       15.38      -30.57     30.98 o 
 -10   4   3     4116.88     4252.90    124.54 o 
  -9   4   3        0.88       -3.49     15.47 o 
  -8   4   3     1862.97     1736.75     46.80 o 
  -7   4   3      781.17      854.64     36.10 o 
  -6   4   3     3748.60     3777.24     81.48 o 
  -5   4   3       88.90      109.12     12.26 o 
  -4   4   3    12752.23    12569.98    175.51 o 
  -3   4   3     1536.05     1546.34     36.42 o 
  -2   4   3     2520.55     2500.20     84.03 o 
  -1   4   3      614.76      612.85     23.25 o 
   0   4   3    10481.56    10699.87    192.25 o 
   1   4   3     1386.79     1405.06     35.73 o 
   2   4   3     1559.01     1630.61     54.35 o 
   3   4   3     2574.14     2543.43     65.93 o 
   4   4   3      740.70      781.65     40.03 o 
   5   4   3      517.26      452.49     30.70 o 
   6   4   3     2310.47     2252.84     87.76 o 
   7   4   3     1479.04     1361.68     71.03 o 
 -11   5   3        7.08       22.46     22.48 o 
 -10   5   3     7752.76     7677.65    191.61 o 
  -9   5   3      427.11      444.94     38.43 o 
  -8   5   3     1683.44     1689.77     68.74 o 
  -7   5   3      574.61      647.69     41.89 o 
  -6   5   3     5722.17     5760.21    130.58 o 
  -5   5   3      871.96      817.94     36.11 o 
  -4   5   3     7795.09     7812.73    119.67 o 
  -3   5   3      416.86      458.24     34.28 o 
  -2   5   3       63.47       67.49     13.53 o 
  -1   5   3      875.54      973.50     32.00 o 
   0   5   3     4283.10     4128.06     75.17 o 
   1   5   3     3823.13     3769.14     71.05 o 
   2   5   3       59.16       44.75     18.03 o 
   3   5   3      206.13      210.53     23.36 o 
   4   5   3      477.78      443.11     30.27 o 
   5   5   3     1915.87     1921.37     79.71 o 
   6   5   3     1124.17     1075.70     62.07 o 
   7   5   3      798.23      813.32     59.63 o 
 -10   6   3     2419.01     2473.62    171.58 o 
  -9   6   3       18.28       -3.47     19.43 o 
  -8   6   3     1674.31     1653.67     71.47 o 
  -7   6   3      886.29      922.98     52.32 o 
  -6   6   3     4825.72     4974.83    136.06 o 
  -5   6   3     3749.00     3565.04    106.15 o 
  -4   6   3     1861.54     1892.94     58.60 o 
  -3   6   3      196.62      242.72     20.81 o 
  -2   6   3     1888.11     1784.72     73.64 o 
  -1   6   3     1702.86     1588.26     43.85 o 
   0   6   3      788.26      783.79     35.00 o 
   1   6   3     2507.35     2404.26     67.25 o 
   2   6   3      220.79      206.06     24.95 o 
   3   6   3      180.80      168.69     25.00 o 
   4   6   3      974.02      891.61     54.34 o 
   5   6   3     5249.05     5284.43    152.68 o 
   6   6   3      208.48      198.36     77.43 o 
 -10   7   3      521.78      541.10    104.59 o 
  -9   7   3        0.63      -21.69     21.69 o 
  -8   7   3     3433.21     3488.22    170.45 o 
  -7   7   3        4.75        1.94     27.51 o 
  -6   7   3     1144.26     1141.36     78.66 o 
  -5   7   3     2084.36     2152.44     85.34 o 
  -4   7   3      694.94      666.24     47.30 o 
  -3   7   3     1852.30     1868.40    119.22 o 
  -2   7   3     3093.00     3110.79     67.13 o 
  -1   7   3     1866.16     1878.18     57.43 o 
   0   7   3      466.20      526.03     29.05 o 
   1   7   3     1891.62     1962.28     73.11 o 
   2   7   3     3065.01     2899.30    116.71 o 
   3   7   3      985.00      952.86     57.69 o 
   4   7   3      196.46      220.87     41.94 o 
   5   7   3     2342.41     2388.19     98.20 o 
  -9   8   3      204.17      232.07     40.11 o 
  -8   8   3     1550.79     1561.87     79.15 o 
  -7   8   3       29.69       35.30     25.62 o 
  -6   8   3     1069.11     1240.26     89.23 o 
  -5   8   3      340.14      304.61     37.89 o 
  -4   8   3      637.24      642.40     82.00 o 
  -3   8   3     1727.36     1748.15    141.87 o 
  -2   8   3     1073.31     1044.32     57.40 o 
  -1   8   3      404.83      393.87     27.84 o 
   0   8   3      842.78      828.38     43.51 o 
   1   8   3     3382.38     3458.33    110.57 o 
   2   8   3      871.16      929.29     89.10 o 
   3   8   3     1037.95     1088.99     65.06 o 
   4   8   3      434.87      445.90     48.32 o 
  -8   9   3      720.93      752.86     61.55 o 
  -7   9   3      486.73      451.10     48.12 o 
  -6   9   3     3491.97     3677.64    155.53 o 
  -5   9   3     1367.43     1319.95    124.89 o 
  -4   9   3      208.94      178.32     40.71 o 
  -3   9   3     1593.86     1548.20     73.59 o 
  -2   9   3     1788.97     1893.26     81.09 o 
  -1   9   3     1683.50     1795.82     77.75 o 
   0   9   3      763.71      937.85     83.55 o 
   1   9   3     2892.98     3220.86    158.39 o 
   2   9   3       61.00       37.30     29.03 o 
  -7  10   3     2235.92     2375.79    105.46 o 
  -6  10   3     2885.51     2969.04    195.44 o 
  -5  10   3     1693.75     1634.91     82.59 o 
  -4  10   3      276.54      307.22     54.19 o 
  -3  10   3      816.08      795.13     58.20 o 
  -2  10   3     2906.91     3026.86    149.55 o 
  -1 -13   4        1.11       10.16     28.60 o 
   0 -13   4      728.32      816.28     63.26 o 
   1 -13   4      844.32      889.01    104.72 o 
   2 -13   4     1382.22     1462.29    134.57 o 
   3 -13   4      536.28      613.23     60.57 o 
  -3 -12   4       31.40       53.03     44.17 o 
  -2 -12   4      404.61      361.23     68.24 o 
  -1 -12   4       17.52        8.61     27.81 o 
   0 -12   4     1923.93     1957.73     89.24 o 
   1 -12   4       18.40       37.32     31.53 o 
   2 -12   4     1526.47     1533.85     81.69 o 
   3 -12   4      653.44      612.26     58.49 o 
   4 -12   4     1018.37      990.61     76.32 o 
   5 -12   4       51.26       38.07     58.72 o 
  -5 -11   4       14.30       43.41     29.73 o 
  -4 -11   4     3118.00     3510.43     98.74 o 
  -3 -11   4        3.80      -12.34     19.83 o 
  -2 -11   4      440.57      453.99     46.37 o 
  -1 -11   4        1.46      -19.17     23.48 o 
   0 -11   4     3552.23     3481.95    189.73 o 
   1 -11   4       28.26       27.60     27.99 o 
   2 -11   4     1827.23     1930.17     98.31 o 
   3 -11   4      205.14      263.05     40.61 o 
   4 -11   4     1498.23     1591.81     79.71 o 
   5 -11   4     1021.26      984.16     51.03 o 
   6 -11   4     4217.25     4207.64    122.74 o 
   7 -11   4      249.25      262.42     38.06 o 
  -6 -10   4     1037.62     1020.54     65.89 o 
  -5 -10   4       34.97       16.37     24.76 o 
  -4 -10   4     1906.37     1908.26     67.48 o 
  -3 -10   4       45.62       30.02     20.55 o 
  -2 -10   4     2376.94     2312.99     70.05 o 
  -1 -10   4       13.15        5.36     25.28 o 
   0 -10   4     5298.75     5273.08    178.30 o 
   1 -10   4       53.97       21.83     26.58 o 
   2 -10   4     6147.44     5960.34    163.51 o 
   3 -10   4        2.81      -12.48     21.67 o 
   4 -10   4     1167.03     1249.85     51.96 o 
   5 -10   4      218.29      203.36     28.53 o 
   6 -10   4     2052.13     1959.00    102.44 o 
   7 -10   4      191.54      185.25     28.82 o 
  -7  -9   4       65.29       57.95     34.05 o 
  -6  -9   4     1610.24     1703.23     79.90 o 
  -5  -9   4      205.46      160.53     36.47 o 
  -4  -9   4     5651.82     5639.49    125.61 o 
  -3  -9   4       15.99        1.20     16.19 o 
  -2  -9   4     6161.89     5911.83    185.63 o 
  -1  -9   4       12.69       26.99     15.96 o 
   0  -9   4     3846.80     3659.75    115.49 o 
   1  -9   4     1282.97     1293.37     65.48 o 
   2  -9   4     7856.50     8006.06    181.39 o 
   3  -9   4      327.86      314.55     28.60 o 
   4  -9   4      548.23      577.72     35.99 o 
   5  -9   4       20.97       30.93     17.33 o 
   6  -9   4     2344.43     2249.24    106.60 o 
   7  -9   4      604.51      623.00     49.45 o 
   8  -9   4      790.75      774.53     56.72 o 
  -8  -8   4     2582.42     2647.06    105.06 o 
  -7  -8   4      257.70      178.67     56.73 o 
  -6  -8   4     3440.45     3538.36    173.18 o 
  -5  -8   4      487.99      494.93     35.45 o 
  -4  -8   4     7800.40     7836.53    334.20 o 
  -3  -8   4      500.50      479.57     33.26 o 
  -2  -8   4     3766.45     3586.87    105.28 o 
  -1  -8   4     1721.06     1769.10    104.62 o 
   0  -8   4     5542.98     5510.14    129.82 o 
   1  -8   4     1343.95     1388.46     46.36 o 
   2  -8   4     2418.04     2526.72     65.74 o 
   3  -8   4        1.09        3.14     25.25 o 
   4  -8   4     1186.39     1155.80     45.24 o 
   5  -8   4       88.67       81.59     19.45 o 
   6  -8   4     2841.67     2714.91     76.43 o 
   7  -8   4     2187.78     2039.84     82.15 o 
   8  -8   4      668.90      559.32     81.72 o 
  -9  -7   4        6.62       19.21     23.61 o 
  -8  -7   4      976.54     1113.66     65.22 o 
  -7  -7   4     1603.79     1669.08     75.02 o 
  -6  -7   4     9041.34     9013.75    171.54 o 
  -5  -7   4      916.72      793.44     43.95 o 
  -4  -7   4     2190.55     2227.34     65.15 o 
  -3  -7   4     1234.95     1258.01     45.47 o 
  -2  -7   4     4019.01     3994.30     87.80 o 
  -1  -7   4     3317.00     3333.09     76.95 o 
   0  -7   4     6300.50     6113.35     96.56 o 
   1  -7   4      954.12     1001.90     28.64 o 
   2  -7   4       18.80        3.51     14.06 o 
   3  -7   4        2.11      -12.11     12.11 o 
   4  -7   4     5260.77     4968.63    104.34 o 
   5  -7   4      488.12      495.13     31.10 o 
   6  -7   4      554.73      534.42     32.55 o 
   7  -7   4     2246.77     2103.67     80.69 o 
   8  -7   4      599.40      582.91     48.03 o 
   9  -7   4      446.82      355.05     62.95 o 
  -9  -6   4      867.62      879.66     56.66 o 
  -8  -6   4      199.42      149.00     29.17 o 
  -7  -6   4      513.51      495.61     40.23 o 
  -6  -6   4     5032.48     5021.83    107.06 o 
  -5  -6   4      229.63      259.20     24.72 o 
  -4  -6   4      179.78      206.56     33.87 o 
  -3  -6   4      811.61      895.28     35.42 o 
  -2  -6   4     7382.01     7422.19    159.26 o 
  -1  -6   4      587.49      628.49     20.45 o 
   0  -6   4     1230.05     1210.03     29.50 o 
   1  -6   4      545.66      585.05     24.21 o 
   2  -6   4       28.26       20.22      8.82 o 
   3  -6   4     1739.77     1788.38     64.84 o 
   4  -6   4     5004.14     4725.74    124.84 o 
   5  -6   4     1622.99     1541.82     48.98 o 
   6  -6   4      468.02      424.03     27.16 o 
   7  -6   4     1268.53     1202.05     58.99 o 
   8  -6   4     1920.45     1863.97     78.63 o 
   9  -6   4     1564.55     1705.22     79.73 o 
 -10  -5   4      926.22      916.85    124.21 o 
  -9  -5   4     1656.18     1662.16     73.70 o 
  -8  -5   4      711.85      728.79     47.49 o 
  -7  -5   4      139.70      117.85     22.70 o 
  -6  -5   4     1536.27     1466.14     47.18 o 
  -5  -5   4       34.04       12.90     19.27 o 
  -4  -5   4     1694.65     1722.85     53.25 o 
  -3  -5   4      647.26      777.02     30.75 o 
  -2  -5   4     3225.73     3177.04    126.03 o 
  -1  -5   4     4902.61     5148.25     78.75 o 
   0  -5   4     4631.55     4538.69     71.08 o 
   1  -5   4      404.34      354.33     23.39 o 
   2  -5   4     2331.44     2393.37     44.67 o 
   3  -5   4     3477.13     3306.75     73.90 o 
   4  -5   4     3823.57     3770.58     80.54 o 
   5  -5   4     2773.80     2757.52     66.32 o 
   6  -5   4     3669.57     3522.29    102.75 o 
   7  -5   4     2683.98     2572.45     87.95 o 
   8  -5   4      742.96      775.68     88.17 o 
   9  -5   4     1931.51     1899.04     83.75 o 
 -10  -4   4     2274.48     2282.20    135.63 o 
  -9  -4   4      298.34      288.22     34.93 o 
  -8  -4   4     2661.46     2576.02     85.73 o 
  -7  -4   4       94.21      109.85     16.68 o 
  -6  -4   4     4189.82     4206.52     87.15 o 
  -5  -4   4      828.60      785.28     30.08 o 
  -4  -4   4     7229.58     7077.97    124.05 o 
  -3  -4   4      135.78      116.38     13.15 o 
  -2  -4   4     3056.25     2930.21     93.00 o 
  -1  -4   4     4473.73     4488.77     68.26 o 
   0  -4   4    21250.68    21116.04    274.41 o 
   1  -4   4     4407.11     4356.04     67.79 o 
   2  -4   4     2813.52     2929.43     51.16 o 
   3  -4   4     1901.95     1971.84     47.17 o 
   4  -4   4     3504.20     3370.75     59.96 o 
   5  -4   4     8243.54     8061.25    180.28 o 
   6  -4   4     2102.40     2004.42     71.27 o 
   7  -4   4     1730.99     1885.69     73.24 o 
   8  -4   4      241.65      252.69     33.49 o 
   9  -4   4     1182.87     1098.82     72.70 o 
 -11  -3   4       10.83       39.97     25.16 o 
 -10  -3   4     1816.34     1841.22     76.32 o 
  -9  -3   4       39.85       36.01     20.03 o 
  -8  -3   4     3031.39     3054.46     73.26 o 
  -7  -3   4       68.31       65.64     14.22 o 
  -6  -3   4     6148.57     6317.41     98.25 o 
  -5  -3   4     2315.45     2366.95     44.50 o 
  -4  -3   4     5205.59     5455.87     81.77 o 
  -3  -3   4      755.56      813.72     20.15 o 
  -2  -3   4     9181.22     9241.73    126.35 o 
  -1  -3   4     9310.29     9386.24    130.07 o 
   0  -3   4    14153.51    14104.41    186.14 o 
   1  -3   4     6068.89     6028.70     87.73 o 
   2  -3   4     8813.06     8893.77    137.53 o 
   3  -3   4      228.63      287.23     15.89 o 
   4  -3   4     6846.34     6828.51    126.00 o 
   5  -3   4     4872.20     5068.48     99.57 o 
   6  -3   4     1065.86     1049.71     50.20 o 
   7  -3   4       13.95       25.51     21.02 o 
   8  -3   4     2267.01     2241.70    110.67 o 
   9  -3   4     1605.80     1538.60     73.72 o 
 -11  -2   4        9.84        7.22     22.58 o 
 -10  -2   4      466.47      590.54     43.51 o 
  -9  -2   4       39.82       42.94     16.34 o 
  -8  -2   4     8195.07     8120.33    147.64 o 
  -7  -2   4        0.67       10.09      9.22 o 
  -6  -2   4     6830.72     6854.74    104.30 o 
  -5  -2   4     1330.76     1242.47     33.06 o 
  -4  -2   4     5640.09     5425.18    102.03 o 
  -3  -2   4     1086.54     1149.60     35.22 o 
  -2  -2   4    23236.25    23345.24    300.17 o 
  -1  -2   4     2555.53     2637.70     42.69 o 
   0  -2   4      833.93      849.79     20.45 o 
   1  -2   4     3028.97     3154.52     50.91 o 
   2  -2   4    14729.96    14471.08    193.83 o 
   3  -2   4      734.89      755.91     24.65 o 
   4  -2   4     4342.07     4474.53     87.93 o 
   5  -2   4     1936.44     1976.86     54.00 o 
   6  -2   4     1715.28     1707.53     52.19 o 
   7  -2   4       22.66       37.22     49.76 o 
   8  -2   4     2835.95     2940.09     99.44 o 
   9  -2   4      972.04      995.59     59.54 o 
 -11  -1   4       72.42       80.38     35.33 o 
 -10  -1   4     1287.06     1321.00     61.27 o 
  -9  -1   4      225.87      237.79     20.89 o 
  -8  -1   4    12439.35    13020.46    167.95 o 
  -7  -1   4      756.74      827.66     27.26 o 
  -6  -1   4      543.09      591.24     21.44 o 
  -5  -1   4        1.99       -1.26      6.57 o 
  -4  -1   4     3756.32     3598.96     57.65 o 
  -3  -1   4       11.10        5.76      5.51 o 
  -2  -1   4    15537.24    15733.08    260.23 o 
  -1  -1   4      206.78      221.27     11.12 o 
   0  -1   4       14.76       13.70      6.05 o 
   1  -1   4       96.51      123.72      9.55 o 
   2  -1   4     8735.48     8834.04    110.86 o 
   3  -1   4     1612.33     1719.73     47.79 o 
   4  -1   4      151.01      231.20     19.84 o 
   5  -1   4      781.50      803.07     34.72 o 
   6  -1   4      419.45      417.41     35.54 o 
   7  -1   4      950.34      883.10     35.25 o 
   8  -1   4      929.11      962.89     54.96 o 
   9  -1   4      938.99     1077.28    105.45 o 
 -11   0   4      511.19      486.94     60.44 o 
 -10   0   4     2780.09     2975.70     95.20 o 
  -9   0   4       14.81      -10.60     10.60 o 
  -8   0   4     3617.42     3751.69     70.68 o 
  -7   0   4      533.98      557.84     26.34 o 
  -6   0   4      711.18      699.96     22.98 o 
  -5   0   4     2004.47     1929.10     37.98 o 
  -4   0   4     7315.41     7667.97    108.71 o 
  -3   0   4     2044.95     2115.90     36.29 o 
  -2   0   4     8797.27     9508.44    150.97 o 
  -1   0   4      443.42      425.40     13.20 o 
   0   0   4     4894.79     4871.46     71.63 o 
   1   0   4     3622.96     3524.27     55.47 o 
   2   0   4     2791.95     2702.63     86.72 o 
   3   0   4     5211.45     5272.29    134.38 o 
   4   0   4      808.41      786.42     33.09 o 
   5   0   4      757.03      742.87     34.21 o 
   6   0   4      116.77       96.74     18.61 o 
   7   0   4     2923.05     2839.85     77.74 o 
   8   0   4      428.66      406.14     33.77 o 
   9   0   4     1856.57     1906.71     67.65 o 
 -11   1   4      546.01      581.69     68.62 o 
 -10   1   4     3148.70     3385.77    103.41 o 
  -9   1   4       93.03      102.10     14.84 o 
  -8   1   4      960.04     1011.28     32.16 o 
  -7   1   4       30.37       33.31      9.23 o 
  -6   1   4     7404.53     7212.09    108.17 o 
  -5   1   4        0.88       24.34     28.11 o 
  -4   1   4     4577.05     4421.56     68.47 o 
  -3   1   4     5760.17     5975.26    103.32 o 
  -2   1   4    17036.96    16229.76    248.76 o 
  -1   1   4     3325.32     3364.73     53.55 o 
   0   1   4     4022.72     4335.53     66.79 o 
   1   1   4     2082.93     2274.24     41.13 o 
   2   1   4      159.61      206.28     17.69 o 
   3   1   4     5003.26     4970.36     97.06 o 
   4   1   4     2067.49     1997.01     55.28 o 
   5   1   4     2594.98     2589.38     68.03 o 
   6   1   4       16.96       -8.40     13.89 o 
   7   1   4     3374.12     3338.96    130.82 o 
   8   1   4      963.04      973.00     48.13 o 
 -11   2   4        5.68       22.28     34.97 o 
 -10   2   4     2264.69     2568.96     88.83 o 
  -9   2   4      752.11      775.69     45.37 o 
  -8   2   4     3178.45     3212.04     63.43 o 
  -7   2   4      429.09      462.68     21.79 o 
  -6   2   4     2497.61     2401.87     48.36 o 
  -5   2   4      102.71       96.17     10.62 o 
  -4   2   4     1019.33     1098.36     26.74 o 
  -3   2   4     1381.81     1280.77     54.12 o 
  -2   2   4     3586.56     3736.99     60.04 o 
  -1   2   4     9142.14     9159.50    129.09 o 
   0   2   4     1911.10     1816.93     36.88 o 
   1   2   4       78.46       80.55     11.91 o 
   2   2   4     4182.92     4053.77     83.24 o 
   3   2   4     7724.42     7538.22    137.77 o 
   4   2   4     1047.63     1011.09     40.31 o 
   5   2   4     2386.78     2322.22     64.94 o 
   6   2   4      386.59      358.64     42.64 o 
   7   2   4     2352.50     2475.88    126.54 o 
   8   2   4      716.17      729.62     43.96 o 
 -11   3   4       21.71       30.04     32.88 o 
 -10   3   4     1999.16     1950.03     87.99 o 
  -9   3   4       28.18       52.46     20.18 o 
  -8   3   4     2253.39     2110.98     80.48 o 
  -7   3   4     2644.68     2594.99    105.81 o 
  -6   3   4      947.60      996.37     29.60 o 
  -5   3   4        4.23       29.23      9.42 o 
  -4   3   4    11663.85    11635.62    162.96 o 
  -3   3   4     3011.04     2980.44     53.95 o 
  -2   3   4       59.67       69.91     11.68 o 
  -1   3   4     5933.77     5664.94     88.71 o 
   0   3   4     5049.93     5029.52     81.21 o 
   1   3   4     1761.00     1769.46     53.71 o 
   2   3   4     4094.72     4280.44     90.00 o 
   3   3   4     7836.85     7799.03    174.47 o 
   4   3   4       77.47       81.38     32.99 o 
   5   3   4      493.62      462.82     31.89 o 
   6   3   4     2520.51     2506.85     74.14 o 
   7   3   4     1356.83     1360.34     56.52 o 
 -11   4   4        2.16        6.15     26.88 o 
 -10   4   4     3735.68     3658.66    159.98 o 
  -9   4   4     1449.38     1394.72     62.68 o 
  -8   4   4      794.23      756.43     45.89 o 
  -7   4   4     1367.24     1319.78     57.84 o 
  -6   4   4     2081.76     2077.12     73.71 o 
  -5   4   4     4128.32     3874.37    107.64 o 
  -4   4   4    10089.10    10161.48    178.26 o 
  -3   4   4     5562.97     5449.34     88.62 o 
  -2   4   4      155.44      158.83     15.10 o 
  -1   4   4     1182.92     1182.01     33.10 o 
   0   4   4     8079.92     8057.57    123.43 o 
   1   4   4     3831.86     3993.85     96.12 o 
   2   4   4     1320.90     1307.75     46.31 o 
   3   4   4      862.39      902.09     40.04 o 
   4   4   4      611.22      552.21     33.80 o 
   5   4   4      767.75      830.63     71.57 o 
   6   4   4     1747.28     1686.00    127.61 o 
   7   4   4      833.24      897.01     61.09 o 
 -11   5   4        1.40       34.16     23.60 o 
 -10   5   4     3734.26     3668.22    161.89 o 
  -9   5   4     2055.40     1988.95     80.20 o 
  -8   5   4     2359.01     2157.00     81.79 o 
  -7   5   4       55.43       72.32     22.58 o 
  -6   5   4     3670.07     3702.93    109.74 o 
  -5   5   4     3729.39     3783.68    110.06 o 
  -4   5   4     4175.93     4203.11     89.25 o 
  -3   5   4      468.93      427.46     28.13 o 
  -2   5   4     3048.16     2986.10     60.57 o 
  -1   5   4      257.15      259.22     20.77 o 
   0   5   4     3324.12     3386.32     67.33 o 
   1   5   4     4041.13     3782.03     88.16 o 
   2   5   4     1760.69     1806.21     57.68 o 
   3   5   4      876.40      865.38     41.71 o 
   4   5   4      300.65      323.84     31.67 o 
   5   5   4     3294.75     3126.04    192.26 o 
   6   5   4      172.04      156.35     34.81 o 
 -10   6   4     2111.20     2293.25     92.82 o 
  -9   6   4     1448.33     1454.79     71.14 o 
  -8   6   4     4034.20     4014.40    124.81 o 
  -7   6   4       83.01      104.99     44.83 o 
  -6   6   4     2795.79     2919.01     98.82 o 
  -5   6   4     1372.88     1368.06     63.08 o 
  -4   6   4     3988.80     4004.77    116.52 o 
  -3   6   4      368.38      336.33     28.40 o 
  -2   6   4     5728.36     5742.55    117.69 o 
  -1   6   4      208.84      208.96     21.01 o 
   0   6   4     1213.41     1137.62     38.00 o 
   1   6   4     2747.45     2626.34     80.94 o 
   2   6   4     1091.81     1068.56     46.75 o 
   3   6   4     1323.38     1293.36     70.12 o 
   4   6   4      159.98      149.14     31.85 o 
   5   6   4     1362.36     1419.62     74.29 o 
 -10   7   4     1565.62     1522.01     78.58 o 
  -9   7   4      307.34      248.59     37.96 o 
  -8   7   4     2625.15     2798.92    105.17 o 
  -7   7   4       17.76       15.93     22.28 o 
  -6   7   4     1883.56     2165.66    101.28 o 
  -5   7   4        4.38      -11.78     19.90 o 
  -4   7   4     1954.98     1884.04     76.68 o 
  -3   7   4     1233.55     1144.89     83.71 o 
  -2   7   4     1926.79     1847.70     83.97 o 
  -1   7   4      130.09       96.00     22.19 o 
   0   7   4      746.62      759.73     90.27 o 
   1   7   4     2486.65     2325.92     90.52 o 
   2   7   4       73.12       61.39     23.03 o 
   3   7   4     1037.78     1023.01     60.69 o 
   4   7   4       18.13      -25.79     25.79 o 
  -9   8   4      289.88      236.00     47.27 o 
  -8   8   4      434.09      530.12     51.38 o 
  -7   8   4       31.56       55.31     27.23 o 
  -6   8   4     2312.34     2307.70     95.03 o 
  -5   8   4      125.61      196.80     35.41 o 
  -4   8   4       38.81       -6.30     20.03 o 
  -3   8   4     2436.79     2444.43    147.96 o 
  -2   8   4      202.78      202.72     45.77 o 
  -1   8   4      563.39      488.76     49.68 o 
   0   8   4      434.11      462.00     49.08 o 
   1   8   4     3534.41     3603.70    169.54 o 
   2   8   4      263.67      238.66     59.37 o 
   3   8   4     1448.12     1395.65    112.24 o 
  -8   9   4       29.53       17.44     29.21 o 
  -7   9   4      413.93      311.98     66.47 o 
  -6   9   4     2401.31     2440.38    194.80 o 
  -5   9   4     1702.55     1767.89    105.95 o 
  -4   9   4      109.30       78.92     30.34 o 
  -3   9   4      859.32      925.63     60.89 o 
  -2   9   4      582.94      458.11     48.17 o 
  -1   9   4     2687.53     3060.15    160.98 o 
   0   9   4      468.52      503.65     72.12 o 
   1   9   4     2361.79     2488.38    141.98 o 
  -5  10   4     1766.77     1745.04     93.38 o 
  -4  10   4      637.55      599.06     62.25 o 
  -3  10   4      218.25      239.06     63.68 o 
  -1 -13   5       52.79       76.20     33.50 o 
   0 -13   5     1843.62     1991.62     93.65 o 
   1 -13   5      404.88      472.34     55.14 o 
   2 -13   5     1524.77     1668.63     89.34 o 
   3 -13   5      118.74      117.04     40.53 o 
  -4 -12   5     1510.38     1615.82    100.43 o 
  -3 -12   5      417.83      438.63     51.10 o 
  -2 -12   5      447.72      529.56     51.13 o 
  -1 -12   5       14.99       33.05     28.60 o 
   0 -12   5     1451.58     1377.30    119.48 o 
   1 -12   5       49.78       20.42     30.50 o 
   2 -12   5     1539.31     1678.76    120.24 o 
   3 -12   5      292.17      319.88     48.59 o 
   4 -12   5     1126.15     1184.57    171.71 o 
   5 -12   5      905.20      953.67     68.13 o 
  -5 -11   5        2.46        2.13     26.89 o 
  -4 -11   5     1178.05     1205.62     56.52 o 
  -3 -11   5      126.04       75.31     24.12 o 
  -2 -11   5     2543.09     2518.20    152.13 o 
  -1 -11   5      148.79      131.41     33.57 o 
   0 -11   5      339.18      310.66     43.88 o 
   1 -11   5       58.94       29.08     35.54 o 
   2 -11   5     2656.63     2715.91    104.53 o 
   3 -11   5      720.57      815.13    149.42 o 
   4 -11   5      346.82      289.53     43.60 o 
   5 -11   5     1491.97     1433.69     68.96 o 
   6 -11   5     1518.54     1532.69     63.34 o 
  -7 -10   5      104.94       85.37     34.14 o 
  -6 -10   5      191.15      162.12     36.30 o 
  -5 -10   5      243.52      263.06     36.42 o 
  -4 -10   5     3498.23     3508.93     95.59 o 
  -3 -10   5     1136.59      977.57     47.17 o 
  -2 -10   5     2144.39     2304.60     70.17 o 
  -1 -10   5      335.22      352.12     41.81 o 
   0 -10   5      668.95      693.40     52.95 o 
   1 -10   5      291.39      398.35     44.97 o 
   2 -10   5     5762.85     5536.43    156.41 o 
   3 -10   5     1241.50     1252.67     67.30 o 
   4 -10   5      114.85      129.03     23.98 o 
   5 -10   5      430.37      456.78     35.80 o 
   6 -10   5     2971.02     2827.31    116.22 o 
   7 -10   5     2443.80     2456.79     98.48 o 
  -8  -9   5     1682.81     1596.54    119.65 o 
  -7  -9   5        2.26        6.84     25.69 o 
  -6  -9   5     1750.12     1817.60     82.36 o 
  -5  -9   5       52.86       67.79     22.00 o 
  -4  -9   5     3434.38     3345.66     89.26 o 
  -3  -9   5     2690.38     2540.46     73.68 o 
  -2  -9   5      865.86      878.64     42.19 o 
  -1  -9   5       30.73       58.01     14.43 o 
   0  -9   5     4894.18     4892.02    148.25 o 
   1  -9   5     1464.57     1311.58     92.00 o 
   2  -9   5     6550.40     6563.66    131.72 o 
   3  -9   5      858.72      869.94     61.20 o 
   4  -9   5     4255.04     4039.70     96.46 o 
   5  -9   5       68.94       36.15     18.68 o 
   6  -9   5     4149.40     3917.95    163.33 o 
   7  -9   5     2846.86     2691.75    116.01 o 
   8  -9   5      942.40      915.58     62.75 o 
  -8  -8   5      702.85      772.05     71.60 o 
  -7  -8   5       69.64      101.69     29.17 o 
  -6  -8   5     5781.52     5794.11    127.72 o 
  -5  -8   5      127.54      119.80     26.55 o 
  -4  -8   5     2466.83     2289.76     67.18 o 
  -3  -8   5      530.45      559.51     34.33 o 
  -2  -8   5     4902.20     4983.17    106.33 o 
  -1  -8   5      121.78      118.64     18.90 o 
   0  -8   5     9445.50     9540.53    246.59 o 
   1  -8   5      845.29      848.85     37.01 o 
   2  -8   5     5492.81     5775.62    116.62 o 
   3  -8   5      654.90      668.13     45.58 o 
   4  -8   5     8769.83     8336.93    158.46 o 
   5  -8   5      101.28      102.50     21.81 o 
   6  -8   5      975.73      976.72     44.25 o 
   7  -8   5      887.96      939.98     57.81 o 
   8  -8   5      830.59      866.53     59.00 o 
  -9  -7   5      248.73      260.13     55.20 o 
  -8  -7   5     1371.93     1509.88     72.94 o 
  -7  -7   5       36.95        9.54     16.54 o 
  -6  -7   5     7489.62     7420.85    177.87 o 
  -5  -7   5       56.03       47.02     17.39 o 
  -4  -7   5     3680.43     3620.20     85.32 o 
  -3  -7   5       56.66       68.64     16.74 o 
  -2  -7   5     4380.96     4184.21    110.42 o 
  -1  -7   5       22.53       11.42     12.55 o 
   0  -7   5     4472.04     4415.91     75.05 o 
   1  -7   5       16.28       15.73      9.26 o 
   2  -7   5     2521.59     2624.44     65.58 o 
   3  -7   5     1261.09     1230.02     43.70 o 
   4  -7   5     2527.36     2394.50    114.16 o 
   5  -7   5        9.23       -9.38     13.37 o 
   6  -7   5      710.85      641.12     45.17 o 
   7  -7   5      686.33      624.66     46.90 o 
   8  -7   5      122.15       71.71     45.45 o 
 -10  -6   5     2354.45     2345.19     96.23 o 
  -9  -6   5      628.62      655.09     80.08 o 
  -8  -6   5     1619.21     1609.88     71.20 o 
  -7  -6   5       21.77       33.28     16.21 o 
  -6  -6   5     3905.75     3944.55    157.38 o 
  -5  -6   5      214.56      192.20     24.17 o 
  -4  -6   5     5931.07     5904.11    115.10 o 
  -3  -6   5      108.86      179.46     55.59 o 
  -2  -6   5     1354.19     1422.46     43.44 o 
  -1  -6   5       12.71       16.36      7.50 o 
   0  -6   5     9699.66     9654.75    138.40 o 
   1  -6   5       23.00       26.20     12.47 o 
   2  -6   5     1397.84     1430.63     34.09 o 
   3  -6   5     1644.45     1637.48     68.10 o 
   4  -6   5      760.82      711.17     33.46 o 
   5  -6   5      620.66      617.33     32.92 o 
   6  -6   5     1724.41     1736.45     69.62 o 
   7  -6   5     2256.24     2170.94    137.35 o 
   8  -6   5      349.64      413.48     41.62 o 
   9  -6   5     1031.80     1184.92     69.06 o 
 -10  -5   5     5544.39     5473.25    155.00 o 
  -9  -5   5      142.70      157.70     30.08 o 
  -8  -5   5     1933.27     1927.57     74.51 o 
  -7  -5   5      187.29      169.14     20.36 o 
  -6  -5   5     3781.92     3785.29    107.76 o 
  -5  -5   5      657.64      660.68     30.30 o 
  -4  -5   5     6147.47     6087.79    113.50 o 
  -3  -5   5       61.48       53.55     15.30 o 
  -2  -5   5     1069.08     1112.08     25.53 o 
  -1  -5   5      613.98      645.10     20.05 o 
   0  -5   5    11309.62    11262.41    155.88 o 
   1  -5   5     4936.07     5181.20     92.80 o 
   2  -5   5       15.44       12.19      8.63 o 
   3  -5   5     1708.60     1796.13     48.45 o 
   4  -5   5      994.99     1010.06     37.62 o 
   5  -5   5     4082.31     3939.05    108.88 o 
   6  -5   5     1688.82     1684.48     68.10 o 
   7  -5   5     1782.44     1680.19     96.08 o 
   8  -5   5       27.46       15.31     21.68 o 
   9  -5   5      974.04      964.74     62.20 o 
 -11  -4   5      139.86      216.74     36.00 o 
 -10  -4   5     3103.91     3118.75    172.37 o 
  -9  -4   5       15.06       38.50     17.03 o 
  -8  -4   5     1152.89     1140.06     82.74 o 
  -7  -4   5     1969.89     1962.38     63.97 o 
  -6  -4   5     3905.48     3825.95     80.96 o 
  -5  -4   5     2037.98     2010.34     50.56 o 
  -4  -4   5     1307.15     1305.67     36.01 o 
  -3  -4   5       55.22       55.01      7.28 o 
  -2  -4   5     3274.91     3244.72     59.24 o 
  -1  -4   5     1423.87     1460.94     30.97 o 
   0  -4   5     4248.29     4217.28     66.61 o 
   1  -4   5     5462.26     5426.01     83.13 o 
   2  -4   5      237.88      243.04     22.04 o 
   3  -4   5       28.89       21.45      9.64 o 
   4  -4   5     3018.60     3086.59     58.31 o 
   5  -4   5     8520.05     8207.95    185.97 o 
   6  -4   5     1829.50     1901.40    120.72 o 
   7  -4   5     2553.33     2510.74    152.25 o 
   8  -4   5     1394.32     1403.46    139.60 o 
   9  -4   5     2331.65     2487.63     98.84 o 
 -11  -3   5        5.22       15.55     22.49 o 
 -10  -3   5       63.63       51.03     22.76 o 
  -9  -3   5        8.92       18.51     16.71 o 
  -8  -3   5     3991.30     3871.76     85.69 o 
  -7  -3   5      289.79      300.86     22.58 o 
  -6  -3   5     3314.86     3222.25     69.61 o 
  -5  -3   5     4030.42     4040.21     67.87 o 
  -4  -3   5      808.48      862.52     23.01 o 
  -3  -3   5      334.35      369.97     15.73 o 
  -2  -3   5    11172.50    10797.55    268.20 o 
  -1  -3   5     8122.52     8192.22    114.56 o 
   0  -3   5     3768.34     3815.97     60.53 o 
   1  -3   5     4212.00     4039.86     64.91 o 
   2  -3   5    14129.46    14144.89    192.86 o 
   3  -3   5       10.87       -7.79      7.79 o 
   4  -3   5     5056.89     5106.29    121.13 o 
   5  -3   5     5101.44     5163.76    104.16 o 
   6  -3   5      845.00      860.04     48.01 o 
   7  -3   5     1778.02     1794.65     73.16 o 
   8  -3   5      918.63      908.98     55.94 o 
   9  -3   5     1831.54     1817.46    101.74 o 
 -11  -2   5       20.42       17.35     22.17 o 
 -10  -2   5       29.08      -11.12     18.64 o 
  -9  -2   5      240.96      227.20     22.41 o 
  -8  -2   5     5056.47     5275.88    129.10 o 
  -7  -2   5     1499.40     1450.44     37.03 o 
  -6  -2   5     2906.29     2935.52     54.62 o 
  -5  -2   5     1183.82     1186.99     28.95 o 
  -4  -2   5     7496.80     7528.59    107.94 o 
  -3  -2   5     1522.77     1506.54     30.59 o 
  -2  -2   5     9145.03     9050.18    152.56 o 
  -1  -2   5     1802.93     1840.29     34.41 o 
   0  -2   5     1063.78     1106.32     25.55 o 
   1  -2   5     3130.31     3105.80     52.34 o 
   2  -2   5     9184.46     9578.53    135.36 o 
   3  -2   5     1965.78     1960.12     49.84 o 
   4  -2   5     2907.00     2976.45     85.50 o 
   5  -2   5     1331.15     1297.69     45.28 o 
   6  -2   5      761.28      772.31     37.73 o 
   7  -2   5     1663.17     1714.02     71.05 o 
   8  -2   5      386.02      482.12     70.66 o 
 -10  -1   5     1266.74     1329.77     60.87 o 
  -9  -1   5      106.36      135.90     18.51 o 
  -8  -1   5     2903.13     3221.35     63.57 o 
  -7  -1   5      537.55      547.95     23.07 o 
  -6  -1   5    11572.95    11783.82    189.12 o 
  -5  -1   5      713.68      732.52     22.04 o 
  -4  -1   5     6878.25     7208.41    103.96 o 
  -3  -1   5     4509.31     4705.64     70.46 o 
  -2  -1   5    12799.04    12713.51    217.69 o 
  -1  -1   5       68.26       68.79     10.27 o 
   0  -1   5     4183.65     3993.86     62.17 o 
   1  -1   5     3282.24     3212.07     53.35 o 
   2  -1   5      676.19      600.81     19.55 o 
   3  -1   5     1857.86     1838.75     42.22 o 
   4  -1   5     4118.99     4046.62     86.53 o 
   5  -1   5     2338.68     2261.12     53.66 o 
   6  -1   5        2.80        6.71     14.59 o 
   7  -1   5     3202.08     3168.79     84.07 o 
   8  -1   5      307.50      354.90     39.29 o 
 -10   0   5     3274.38     3558.64    106.15 o 
  -9   0   5       15.99       11.34     11.03 o 
  -8   0   5     7620.30     7665.09    120.89 o 
  -7   0   5     1255.66     1297.68     46.94 o 
  -6   0   5    19245.06    19409.32    260.77 o 
  -5   0   5     2179.53     2322.07     43.80 o 
  -4   0   5     2579.62     2550.95     44.30 o 
  -3   0   5      623.06      612.42     24.68 o 
  -2   0   5    13945.76    13930.08    248.79 o 
  -1   0   5     2929.95     2904.92     48.32 o 
   0   0   5     1165.16     1072.64     25.31 o 
   1   0   5      350.72      338.36     14.87 o 
   2   0   5      998.09     1138.70     43.51 o 
   3   0   5     2246.11     2309.46     58.02 o 
   4   0   5     4279.42     4447.06     94.32 o 
   5   0   5     3655.64     3446.96     82.34 o 
   6   0   5      491.78      451.54     31.97 o 
   7   0   5      554.72      530.63     46.78 o 
   8   0   5      563.97      565.12     33.56 o 
 -10   1   5     3659.87     3725.57    155.13 o 
  -9   1   5     1178.73     1163.40     58.17 o 
  -8   1   5     6905.98     6915.21    130.47 o 
  -7   1   5     1993.41     1883.99     90.99 o 
  -6   1   5     3225.52     3156.65     57.48 o 
  -5   1   5      143.29      122.14     11.34 o 
  -4   1   5     3382.36     3187.85     66.60 o 
  -3   1   5       27.35       51.38     11.13 o 
  -2   1   5     6226.79     6204.66    109.65 o 
  -1   1   5     3331.50     3331.77     55.48 o 
   0   1   5     1433.37     1447.48     31.47 o 
   1   1   5      572.64      546.88     18.75 o 
   2   1   5     2690.94     2675.06     71.11 o 
   3   1   5     6949.51     6660.10    125.77 o 
   4   1   5      230.55      221.05     22.97 o 
   5   1   5     2108.06     2044.53     61.28 o 
   6   1   5       78.42       70.68     20.32 o 
   7   1   5      638.98      610.53     49.71 o 
   8   1   5      430.79      379.38     35.73 o 
 -11   2   5       35.67       34.99     22.45 o 
 -10   2   5     3781.48     3635.62    111.82 o 
  -9   2   5     1252.28     1332.91     60.33 o 
  -8   2   5     4206.63     4156.31     90.43 o 
  -7   2   5      467.67      531.92     27.79 o 
  -6   2   5      192.66      205.98     23.29 o 
  -5   2   5      258.18      204.52     18.35 o 
  -4   2   5     3634.74     3446.38     72.46 o 
  -3   2   5     1088.32     1117.40     67.12 o 
  -2   2   5       14.96        8.84      6.59 o 
  -1   2   5     5578.37     5414.27     84.23 o 
   0   2   5     1791.41     1930.50     40.26 o 
   1   2   5      560.57      548.54     47.56 o 
   2   2   5      739.71      711.82     32.98 o 
   3   2   5     5874.52     5801.95    136.72 o 
   4   2   5       62.24       78.86     18.24 o 
   5   2   5     1668.23     1581.49     55.16 o 
   6   2   5     1038.77      953.85     45.69 o 
   7   2   5     2621.63     2524.63     80.06 o 
 -11   3   5        1.34       17.81     41.04 o 
 -10   3   5     2297.75     2477.76     90.53 o 
  -9   3   5      515.71      522.75     40.76 o 
  -8   3   5     2153.86     2131.44     78.03 o 
  -7   3   5      959.52      897.01     36.04 o 
  -6   3   5      473.19      408.87     41.33 o 
  -5   3   5      956.39      862.81     34.36 o 
  -4   3   5     3710.23     3644.54     78.21 o 
  -3   3   5     2624.15     2403.79     58.61 o 
  -2   3   5        9.78       13.76      8.32 o 
  -1   3   5     3150.85     3252.17     59.84 o 
   0   3   5     1411.38     1479.63     47.05 o 
   1   3   5     3365.94     3618.12     80.96 o 
   2   3   5      957.75      985.27     40.02 o 
   3   3   5     1961.55     1936.11     58.28 o 
   4   3   5      102.53      110.09     20.79 o 
   5   3   5     3876.64     3778.67     94.86 o 
   6   3   5      567.80      654.99     40.80 o 
   7   3   5     2164.62     1970.88     71.07 o 
 -11   4   5        6.53      -19.31     19.31 o 
 -10   4   5     1294.88     1236.36     63.86 o 
  -9   4   5     1748.52     1756.45     74.26 o 
  -8   4   5     1818.85     1816.22     73.60 o 
  -7   4   5      206.61      204.57     28.81 o 
  -6   4   5     1107.42     1146.74    110.16 o 
  -5   4   5     2720.71     2683.89     66.57 o 
  -4   4   5     4054.43     3980.63    130.59 o 
  -3   4   5     2049.50     1923.26     54.47 o 
  -2   4   5     1632.34     1687.27     51.35 o 
  -1   4   5     4329.57     4364.65     77.66 o 
   0   4   5      663.38      694.37     27.58 o 
   1   4   5     6615.78     6588.25    129.50 o 
   2   4   5     2742.73     2800.99     73.93 o 
   3   4   5     2828.10     2757.96     75.23 o 
   4   4   5       98.65       88.17     21.45 o 
   5   4   5     4079.67     4041.48    102.20 o 
   6   4   5      225.39      228.50     40.12 o 
 -10   5   5      719.81      730.75     53.85 o 
  -9   5   5      708.58      635.76     49.34 o 
  -8   5   5     3713.97     3416.02    111.34 o 
  -7   5   5      709.24      708.67     60.54 o 
  -6   5   5     1537.37     1425.84     65.15 o 
  -5   5   5     1944.14     1894.94     74.32 o 
  -4   5   5     4302.35     4291.14     93.79 o 
  -3   5   5     4519.48     4345.75     95.21 o 
  -2   5   5     1961.28     2115.64     61.21 o 
  -1   5   5     3597.61     3728.68    111.13 o 
   0   5   5        8.18       34.24     28.67 o 
   1   5   5     3889.80     4039.56     94.72 o 
   2   5   5     2358.15     2319.25     68.63 o 
   3   5   5     3640.31     3568.05     91.90 o 
   4   5   5       88.18       78.86     23.62 o 
   5   5   5     1146.90     1023.10     63.51 o 
 -10   6   5     1757.61     1752.92     83.77 o 
  -9   6   5      560.56      511.47     50.94 o 
  -8   6   5     2874.33     2989.51    106.46 o 
  -7   6   5     1308.74     1319.44     66.86 o 
  -6   6   5     1881.37     1874.04    151.69 o 
  -5   6   5      360.24      377.36     38.66 o 
  -4   6   5     3610.14     3551.53    109.71 o 
  -3   6   5     7763.61     7738.18    149.62 o 
  -2   6   5     1053.69     1028.25     44.50 o 
  -1   6   5       99.38      115.20     21.93 o 
   0   6   5     1144.52     1113.64     63.06 o 
   1   6   5     1110.41     1113.78     64.62 o 
   2   6   5     1489.55     1388.55    183.42 o 
   3   6   5     1814.33     1791.58     77.24 o 
   4   6   5      194.19      185.41     36.87 o 
  -9   7   5     1244.11     1298.36     73.90 o 
  -8   7   5      574.33      596.45     53.19 o 
  -7   7   5      321.39      335.47     43.01 o 
  -6   7   5     3848.17     3939.83    140.64 o 
  -5   7   5      644.04      561.31     46.71 o 
  -4   7   5      638.30      513.22     62.67 o 
  -3   7   5     3849.36     3743.31    116.47 o 
  -2   7   5      245.52      270.11     28.90 o 
  -1   7   5       10.51       -8.48     29.43 o 
   0   7   5     2001.26     1999.29    145.97 o 
   1   7   5     2184.55     2028.30     88.95 o 
   2   7   5        8.40       37.18     31.99 o 
   3   7   5      712.37      623.82     79.22 o 
  -8   8   5       69.60       86.86     32.72 o 
  -7   8   5      204.36      198.25     38.45 o 
  -6   8   5     2408.59     2503.01    100.87 o 
  -5   8   5     1667.07     1758.62     82.55 o 
  -4   8   5        4.16        7.49     23.57 o 
  -3   8   5      620.30      616.64     51.04 o 
  -2   8   5      417.91      449.02     79.55 o 
  -1   8   5     1437.10     1484.31     77.56 o 
   0   8   5      524.55      493.37     53.88 o 
   1   8   5     1037.31     1152.15    101.80 o 
   2   8   5      201.37      189.76     60.83 o 
  -7   9   5      652.10      575.99     96.49 o 
  -6   9   5     1236.35     1287.68     76.27 o 
  -5   9   5      830.61      770.69     60.24 o 
  -4   9   5      389.38      378.31     63.62 o 
  -3   9   5      702.27      615.32     53.58 o 
  -2   9   5       68.01       46.98     55.96 o 
  -1   9   5     3186.52     3368.92    173.70 o 
   0   9   5      333.55      401.98     71.95 o 
  -2 -13   6     2259.45     2361.43    276.80 o 
  -1 -13   6       15.09       -2.37     30.09 o 
   0 -13   6     1984.79     2248.76    117.86 o 
   1 -13   6        3.17      -29.31     31.45 o 
   2 -13   6     1045.91     1201.46    112.35 o 
   3 -13   6      182.24      200.01     46.02 o 
  -4 -12   6     1768.15     1974.06    155.09 o 
  -3 -12   6      457.98      428.82     71.78 o 
  -2 -12   6     3310.96     3434.44    129.02 o 
  -1 -12   6      100.08       94.99     34.82 o 
   0 -12   6      230.91      216.44     53.59 o 
   1 -12   6        0.60       16.46     29.57 o 
   2 -12   6     2533.44     2638.64    157.68 o 
   3 -12   6       18.95       53.76     39.86 o 
   4 -12   6      802.46     1047.13    110.60 o 
   5 -12   6      639.53      596.79     94.80 o 
  -6 -11   6      593.57      581.26     54.77 o 
  -5 -11   6       70.80       71.87     25.20 o 
  -4 -11   6     2131.36     2221.20     76.57 o 
  -3 -11   6        2.73       12.18     28.54 o 
  -2 -11   6     2615.23     2792.40    108.21 o 
  -1 -11   6       38.88        8.30     26.26 o 
   0 -11   6       36.16       23.44     29.39 o 
   1 -11   6        6.33      -16.30     26.42 o 
   2 -11   6     2714.53     2936.58    110.57 o 
   3 -11   6     1166.53     1249.42     80.90 o 
   4 -11   6      145.24      140.58     52.32 o 
   5 -11   6      912.90      934.04     48.77 o 
   6 -11   6      623.70      575.98     42.40 o 
  -7 -10   6       22.19        5.29     31.08 o 
  -6 -10   6      273.78      286.79     34.94 o 
  -5 -10   6      677.56      745.31     46.48 o 
  -4 -10   6     1304.62     1312.02     92.17 o 
  -3 -10   6      689.54      690.65     61.33 o 
  -2 -10   6     2411.11     2449.12    105.36 o 
  -1 -10   6       14.09       33.70     28.65 o 
   0 -10   6     1444.41     1318.93     80.01 o 
   1 -10   6      451.77      447.09     46.18 o 
   2 -10   6     2481.94     2511.34     96.18 o 
   3 -10   6     2771.06     2878.50    103.33 o 
   4 -10   6      541.95      517.81     36.72 o 
   5 -10   6      623.75      561.87     45.97 o 
   6 -10   6      582.15      603.76     41.29 o 
   7 -10   6     2540.82     2544.61    108.14 o 
  -8  -9   6      462.69      435.97     49.16 o 
  -7  -9   6       20.98       33.34     26.32 o 
  -6  -9   6     1793.82     1769.80     68.05 o 
  -5  -9   6      394.09      412.73     28.46 o 
  -4  -9   6     2677.12     2667.09     76.68 o 
  -3  -9   6     1968.38     1941.26     69.09 o 
  -2  -9   6     5154.48     5125.76    188.67 o 
  -1  -9   6      711.71      712.32     39.10 o 
   0  -9   6     5623.76     5674.79    221.87 o 
   1  -9   6     1540.22     1487.01     71.77 o 
   2  -9   6     2934.91     3028.66     77.89 o 
   3  -9   6     2195.03     2236.94    162.61 o 
   4  -9   6     1767.63     1785.56     60.19 o 
   5  -9   6      244.39      255.30     28.28 o 
   6  -9   6      729.04      701.29    131.24 o 
   7  -9   6     1932.79     1971.66     85.66 o 
  -9  -8   6        0.38        4.19     25.12 o 
  -8  -8   6      970.79     1047.18     74.32 o 
  -7  -8   6      156.13      195.87     27.71 o 
  -6  -8   6     4177.49     4086.69     99.90 o 
  -5  -8   6        9.08       12.98     16.65 o 
  -4  -8   6     3416.38     3297.43     96.15 o 
  -3  -8   6      504.15      459.59     31.84 o 
  -2  -8   6     2947.39     2970.58     75.53 o 
  -1  -8   6     2254.15     2375.29     64.68 o 
   0  -8   6     3534.70     3545.15     80.78 o 
   1  -8   6      544.76      574.52     31.55 o 
   2  -8   6     2219.87     2386.89     65.48 o 
   3  -8   6     1710.91     1768.70     55.63 o 
   4  -8   6     2096.75     1948.04     60.55 o 
   5  -8   6       76.12       74.65     19.27 o 
   6  -8   6     1615.63     1547.06     71.49 o 
   7  -8   6      849.80      794.60    131.46 o 
   8  -8   6      883.32      752.36     58.46 o 
  -9  -7   6        0.49       15.12     23.36 o 
  -8  -7   6     1969.03     2027.75     83.10 o 
  -7  -7   6     1123.60     1100.83     46.96 o 
  -6  -7   6     2568.08     2421.25     68.95 o 
  -5  -7   6       26.61       23.65     16.13 o 
  -4  -7   6     8856.51     8309.72    154.74 o 
  -3  -7   6       21.35       17.21     15.27 o 
  -2  -7   6     1900.73     1870.95     54.61 o 
  -1  -7   6     1068.51     1064.29     38.89 o 
   0  -7   6     3565.46     3523.73     63.64 o 
   1  -7   6       67.48       55.19     12.38 o 
   2  -7   6     2265.73     2211.38     60.19 o 
   3  -7   6     3941.61     3951.80     89.54 o 
   4  -7   6      967.95      954.24     77.06 o 
   5  -7   6      315.25      373.53     48.56 o 
   6  -7   6     3287.12     3437.67    109.18 o 
   7  -7   6      999.74      956.55     72.00 o 
   8  -7   6      121.48       91.84     50.87 o 
 -10  -6   6     5000.60     5324.25    155.01 o 
  -9  -6   6      265.04      320.63     38.01 o 
  -8  -6   6     1920.81     1894.03    144.27 o 
  -7  -6   6       78.67       82.31     17.97 o 
  -6  -6   6     3249.13     3156.55     77.01 o 
  -5  -6   6       17.99       30.19     14.33 o 
  -4  -6   6    15398.14    14708.88    242.51 o 
  -3  -6   6     2167.62     2100.56     55.77 o 
  -2  -6   6     1589.87     1694.48     71.26 o 
  -1  -6   6      281.05      335.90     22.97 o 
   0  -6   6     9322.31     8906.34    129.88 o 
   1  -6   6     1471.76     1457.64     35.43 o 
   2  -6   6     1481.85     1514.36     37.40 o 
   3  -6   6      976.03      942.77     38.35 o 
   4  -6   6      235.30      238.58     22.80 o 
   5  -6   6      277.33      288.32     64.24 o 
   6  -6   6     3060.57     2896.62     97.25 o 
   7  -6   6     1609.58     1436.08     68.92 o 
   8  -6   6       74.11       43.81     27.80 o 
 -10  -5   6     4548.15     4691.32    188.68 o 
  -9  -5   6      301.31      304.23     35.29 o 
  -8  -5   6     2126.09     2144.80     62.52 o 
  -7  -5   6     2204.94     2055.89     58.02 o 
  -6  -5   6     5735.45     5818.10    153.40 o 
  -5  -5   6      743.90      727.30     31.71 o 
  -4  -5   6     6744.94     6840.75    131.44 o 
  -3  -5   6       95.96      104.87     18.25 o 
  -2  -5   6     1342.66     1317.08     30.58 o 
  -1  -5   6      171.94      186.87     19.66 o 
   0  -5   6     5179.66     5081.55     80.56 o 
   1  -5   6     4294.28     4079.98     69.01 o 
   2  -5   6     1198.63     1280.06     33.83 o 
   3  -5   6       21.30       38.57     11.60 o 
   4  -5   6     1370.26     1366.23    104.13 o 
   5  -5   6     3862.93     3735.52    167.09 o 
   6  -5   6     1600.62     1659.41     69.64 o 
   7  -5   6     1905.63     1863.93     78.38 o 
   8  -5   6       13.24      -20.23     44.09 o 
 -11  -4   6      322.61      322.30     40.36 o 
 -10  -4   6     1909.03     1926.11     78.28 o 
  -9  -4   6       10.09        5.56     14.38 o 
  -8  -4   6     3405.58     3364.21     88.93 o 
  -7  -4   6     1855.48     1862.54     52.97 o 
  -6  -4   6     3374.79     3269.13     72.25 o 
  -5  -4   6     1176.16     1164.63     41.15 o 
  -4  -4   6     2002.08     1905.73     38.22 o 
  -3  -4   6       41.25       31.16      8.47 o 
  -2  -4   6     6390.86     6362.32     95.27 o 
  -1  -4   6       55.48       56.88      9.27 o 
   0  -4   6     2015.56     2083.22     41.81 o 
   1  -4   6     3731.56     3617.55     62.19 o 
   2  -4   6     1602.11     1639.51     38.29 o 
   3  -4   6     1960.57     1919.66     85.81 o 
   4  -4   6       49.60       65.22     17.39 o 
   5  -4   6     7169.43     6994.06    167.62 o 
   6  -4   6      156.95      181.02     29.17 o 
   7  -4   6     2957.27     3012.62    163.05 o 
   8  -4   6      392.61      384.29     41.94 o 
 -11  -3   6        6.74       43.45     32.85 o 
 -10  -3   6      905.64      987.18     54.45 o 
  -9  -3   6       91.03       95.93     18.43 o 
  -8  -3   6     3264.53     3284.38     90.65 o 
  -7  -3   6        7.33       16.77     11.38 o 
  -6  -3   6     2532.63     2492.03     57.95 o 
  -5  -3   6       37.86       20.41      8.49 o 
  -4  -3   6      640.46      655.05     21.16 o 
  -3  -3   6     2712.86     2635.49     59.53 o 
  -2  -3   6     3738.86     3799.05     62.27 o 
  -1  -3   6     1980.80     1940.60     37.99 o 
   0  -3   6     2707.86     2705.11     48.51 o 
   1  -3   6     6407.69     6708.72    100.52 o 
   2  -3   6     1025.65     1011.36     29.30 o 
   3  -3   6     2424.49     2522.94     60.77 o 
   4  -3   6      135.15      142.24     19.97 o 
   5  -3   6     1117.70     1078.93     41.93 o 
   6  -3   6      182.31      167.91     28.23 o 
   7  -3   6     4148.20     4280.78    127.54 o 
   8  -3   6      559.55      624.22     50.31 o 
 -11  -2   6      137.10      128.38     45.35 o 
 -10  -2   6      910.60      883.64     51.53 o 
  -9  -2   6      332.70      332.42     24.74 o 
  -8  -2   6     1473.66     1506.99     71.19 o 
  -7  -2   6      540.07      577.16     23.81 o 
  -6  -2   6     5615.92     5531.15    109.87 o 
  -5  -2   6      387.70      388.65     17.73 o 
  -4  -2   6      293.82      297.93     14.68 o 
  -3  -2   6     4994.00     5165.72    101.10 o 
  -2  -2   6     2458.47     2551.15     45.94 o 
  -1  -2   6     3327.07     3390.86     56.18 o 
   0  -2   6     1877.59     1828.40     36.80 o 
   1  -2   6    15277.15    15168.50    204.95 o 
   2  -2   6      265.00      235.07     16.49 o 
   3  -2   6     3837.56     3672.61     81.61 o 
   4  -2   6     4219.66     4207.44    138.78 o 
   5  -2   6     2135.30     2113.45     60.82 o 
   6  -2   6      315.25      336.15     28.75 o 
   7  -2   6     3614.47     3710.82    116.35 o 
   8  -2   6      517.17      535.58     47.24 o 
 -11  -1   6       29.62       23.46     35.38 o 
 -10  -1   6     3130.94     3066.62    158.74 o 
  -9  -1   6      685.25      585.34     35.99 o 
  -8  -1   6      743.57      763.66     34.73 o 
  -7  -1   6     1800.42     1857.55     42.95 o 
  -6  -1   6     6118.05     6067.71    110.14 o 
  -5  -1   6     4360.13     4551.04     73.38 o 
  -4  -1   6      518.95      494.57     17.45 o 
  -3  -1   6     2793.82     2949.30     77.47 o 
  -2  -1   6     6210.58     5964.58     79.36 o 
  -1  -1   6     7877.89     7738.88    110.93 o 
   0  -1   6     4392.30     4248.51     67.98 o 
   1  -1   6     7980.59     7900.61    114.80 o 
   2  -1   6      454.41      476.45     38.33 o 
   3  -1   6     3396.24     3570.44     79.36 o 
   4  -1   6     5937.99     5867.32    117.17 o 
   5  -1   6     3177.18     3075.92     77.85 o 
   6  -1   6      102.67      107.16     22.02 o 
   7  -1   6      728.45      752.24     41.96 o 
   8  -1   6      621.49      623.10     65.87 o 
 -11   0   6     2510.43     2728.72     93.92 o 
 -10   0   6     1867.28     1999.46    125.24 o 
  -9   0   6       81.11       77.77     17.45 o 
  -8   0   6     1288.61     1332.42     49.93 o 
  -7   0   6     1857.26     1814.05     51.71 o 
  -6   0   6     6886.73     7010.30    128.19 o 
  -5   0   6     2956.06     2709.52     66.28 o 
  -4   0   6     4202.26     4550.58     88.21 o 
  -3   0   6        5.43       20.15     10.44 o 
  -2   0   6    14873.71    15130.21    238.13 o 
  -1   0   6     9454.92     9525.96    134.09 o 
   0   0   6     6348.91     6270.00     94.41 o 
   1   0   6      486.98      560.22     21.04 o 
   2   0   6     1256.85     1195.15     40.26 o 
   3   0   6     2380.60     2314.03     61.39 o 
   4   0   6     3285.01     3353.08    101.20 o 
   5   0   6     1797.77     1676.16     56.07 o 
   6   0   6      228.38      209.91     50.52 o 
   7   0   6      228.32      230.55     25.10 o 
 -11   1   6     1272.41     1266.67     87.15 o 
 -10   1   6     1367.59     1371.11     65.43 o 
  -9   1   6      668.35      700.07     35.49 o 
  -8   1   6     4576.36     4441.25     96.12 o 
  -7   1   6     1475.48     1504.35     47.14 o 
  -6   1   6     2689.03     2652.30     64.41 o 
  -5   1   6      735.66      807.01     32.59 o 
  -4   1   6     8538.58     8286.15    188.08 o 
  -3   1   6      539.45      586.79     27.13 o 
  -2   1   6     7094.25     7117.75    136.04 o 
  -1   1   6     6384.72     6400.50     97.08 o 
   0   1   6     1438.20     1444.49     33.40 o 
   1   1   6       13.18       22.77     13.73 o 
   2   1   6     1104.73     1042.28     39.59 o 
   3   1   6     1838.11     1863.87     55.56 o 
   4   1   6      179.51      148.98     21.78 o 
   5   1   6     2046.40     2033.21    110.40 o 
   6   1   6       73.72      120.05     24.55 o 
   7   1   6      579.34      531.74     39.87 o 
 -11   2   6      155.13      138.62     38.17 o 
 -10   2   6     2800.82     2896.01    100.18 o 
  -9   2   6       76.94       59.04     61.55 o 
  -8   2   6     4705.86     4630.57    189.39 o 
  -7   2   6      268.52      270.00     23.24 o 
  -6   2   6      409.65      415.81     26.30 o 
  -5   2   6      812.55      760.20     33.01 o 
  -4   2   6     4273.57     4224.62     86.99 o 
  -3   2   6     1159.29     1170.41     62.41 o 
  -2   2   6      257.86      257.88     21.68 o 
  -1   2   6     1932.57     1863.21     50.38 o 
   0   2   6      515.85      476.73     21.31 o 
   1   2   6     1625.63     1731.25     69.23 o 
   2   2   6      811.81      754.91     35.87 o 
   3   2   6     1524.40     1550.29     52.13 o 
   4   2   6       76.61       92.52     20.35 o 
   5   2   6     3587.63     3559.69     92.38 o 
   6   2   6       32.86       20.45     20.75 o 
 -11   3   6       82.30       73.82     27.58 o 
 -10   3   6     1580.54     1593.70     74.20 o 
  -9   3   6      665.79      602.34     44.67 o 
  -8   3   6     3779.70     3910.68    116.84 o 
  -7   3   6        7.81       -2.58     11.79 o 
  -6   3   6     1146.53     1130.60     49.86 o 
  -5   3   6     2375.37     2309.13     63.66 o 
  -4   3   6     1823.99     1793.77     81.70 o 
  -3   3   6      905.71      954.29     37.92 o 
  -2   3   6     1739.14     1780.11     52.11 o 
  -1   3   6     3935.54     3973.23    101.91 o 
   0   3   6      125.26      198.34     31.91 o 
   1   3   6     4281.91     4209.26     93.28 o 
   2   3   6      374.26      369.57     34.95 o 
   3   3   6     1384.60     1235.20     49.04 o 
   4   3   6      170.42      147.63     24.76 o 
   5   3   6     4220.59     4309.46    110.43 o 
   6   3   6      131.00      126.26     26.74 o 
 -11   4   6       24.06       -4.61     22.99 o 
 -10   4   6      291.42      288.55     38.16 o 
  -9   4   6      225.52      227.98     86.96 o 
  -8   4   6     4124.12     3811.95    118.18 o 
  -7   4   6     1753.96     1641.35     70.28 o 
  -6   4   6      424.13      469.57     29.00 o 
  -5   4   6     1543.98     1417.19     92.76 o 
  -4   4   6      420.38      359.01     36.26 o 
  -3   4   6     3087.34     2964.30     73.59 o 
  -2   4   6     1685.59     1719.05     61.87 o 
  -1   4   6     5688.67     5494.90    113.06 o 
   0   4   6      227.03      224.68     36.79 o 
   1   4   6     2582.45     2651.64     96.30 o 
   2   4   6     2149.23     2222.11     93.02 o 
   3   4   6     3273.31     3366.30     88.60 o 
   4   4   6        1.39       28.92     22.20 o 
   5   4   6     1203.24     1115.22     52.80 o 
 -10   5   6      256.05      238.31     39.00 o 
  -9   5   6      849.38      927.42     58.90 o 
  -8   5   6     1436.86     1394.16     70.09 o 
  -7   5   6     4869.23     4766.27    138.85 o 
  -6   5   6       72.91       77.30     24.62 o 
  -5   5   6      225.03      258.97     25.59 o 
  -4   5   6     1651.93     1599.45     62.72 o 
  -3   5   6     5371.37     5287.35    112.67 o 
  -2   5   6     1467.69     1331.95     50.16 o 
  -1   5   6      864.33      844.05     68.17 o 
   0   5   6      273.19      275.16     41.10 o 
   1   5   6     2834.80     2790.37    131.03 o 
   2   5   6     1823.21     1839.98     85.17 o 
   3   5   6     5539.65     5238.94    156.15 o 
   4   5   6       29.17       44.92     47.63 o 
 -10   6   6     1850.35     1926.68    121.75 o 
  -9   6   6     2029.66     1970.24     88.21 o 
  -8   6   6      320.74      274.77     39.89 o 
  -7   6   6     2541.26     2658.55     99.51 o 
  -6   6   6     1078.02     1024.10     59.34 o 
  -5   6   6      364.78      336.06     38.45 o 
  -4   6   6     2322.05     2263.46     86.93 o 
  -3   6   6     4220.65     4311.07    102.01 o 
  -2   6   6     1428.27     1401.70     54.07 o 
  -1   6   6      576.11      509.84     51.36 o 
   0   6   6     1565.57     1514.21     78.43 o 
   1   6   6     2295.48     2372.62     98.83 o 
   2   6   6        5.50       58.46     34.29 o 
   3   6   6     2000.86     1840.52     88.89 o 
  -9   7   6     1435.71     1507.22     82.11 o 
  -8   7   6      114.92      103.68     83.02 o 
  -7   7   6     1208.79     1232.80     69.58 o 
  -6   7   6     2187.11     2130.95    121.82 o 
  -5   7   6      749.51      757.20     54.53 o 
  -4   7   6     1159.16     1228.02     66.94 o 
  -3   7   6     1641.69     1790.07     96.35 o 
  -2   7   6      356.71      321.58     75.85 o 
  -1   7   6     2083.66     2034.33     91.13 o 
   0   7   6      655.34      761.15     62.35 o 
   1   7   6      858.84      863.70     64.94 o 
   2   7   6       67.39      158.79     46.37 o 
  -7   8   6     1083.59     1077.24     70.10 o 
  -6   8   6     1425.23     1373.79     76.87 o 
  -5   8   6     1335.40     1291.57     71.97 o 
  -4   8   6     1125.44     1093.12    102.82 o 
  -3   8   6     1445.20     1325.78     72.07 o 
  -2   8   6      140.12      159.33     60.91 o 
  -1   8   6     2309.04     2619.48    112.27 o 
   0   8   6      463.96      624.75    124.21 o 
  -4   9   6     1024.35     1123.62    208.90 o 
  -2 -13   7     2607.57     2881.57    119.08 o 
  -1 -13   7      175.03      123.46     40.44 o 
   0 -13   7      985.66     1040.89     73.98 o 
   1 -13   7      370.13      344.53     55.62 o 
   2 -13   7     2388.73     2454.18    110.68 o 
  -4 -12   7     1545.63     1488.16     86.14 o 
  -3 -12   7        4.13       20.58     30.93 o 
  -2 -12   7     4814.76     5100.05    160.80 o 
  -1 -12   7      227.33      219.68     47.87 o 
   0 -12   7      855.54      971.90     85.86 o 
   1 -12   7      131.52      162.57     42.71 o 
   2 -12   7     3188.74     3022.34    118.35 o 
   3 -12   7      354.01      317.51     47.61 o 
   4 -12   7     1196.22     1157.84     74.72 o 
  -6 -11   7     1479.01     1419.71     65.24 o 
  -5 -11   7      381.17      357.05     40.05 o 
  -4 -11   7     1956.49     1928.99    201.59 o 
  -3 -11   7      189.96      200.47     40.59 o 
  -2 -11   7     3687.60     3675.29    317.43 o 
  -1 -11   7        1.09      -29.92     29.92 o 
   0 -11   7      716.38      643.80     57.98 o 
   1 -11   7      232.98      219.58     41.40 o 
   2 -11   7     1137.42     1112.76    123.52 o 
   3 -11   7      783.08      785.65     60.80 o 
   4 -11   7      831.02      804.18     61.06 o 
   5 -11   7      409.78      404.29     49.98 o 
  -7 -10   7      121.78      135.27     36.01 o 
  -6 -10   7     3585.00     3560.24    185.62 o 
  -5 -10   7       73.00       80.57     33.02 o 
  -4 -10   7     1487.82     1412.60     56.93 o 
  -3 -10   7      130.04      134.76     47.84 o 
  -2 -10   7     2669.31     2654.59    102.43 o 
  -1 -10   7      147.54      198.11     42.99 o 
   0 -10   7      664.07      682.50     55.52 o 
   1 -10   7      243.73      222.19     39.54 o 
   2 -10   7      268.35      206.15     49.98 o 
   3 -10   7     1203.75     1332.20     71.47 o 
   4 -10   7     1745.51     1869.96     64.41 o 
   5 -10   7     2181.56     2168.48    101.94 o 
   6 -10   7       46.95       40.82     36.09 o 
  -8  -9   7     1895.41     2095.09    132.65 o 
  -7  -9   7      152.15      141.29     27.05 o 
  -6  -9   7     1648.84     1509.59     70.78 o 
  -5  -9   7       72.30       55.21     19.51 o 
  -4  -9   7      343.61      327.97     65.01 o 
  -3  -9   7       57.32       62.24     19.59 o 
  -2  -9   7     1684.85     1747.40     57.50 o 
  -1  -9   7     2455.34     2501.58     94.89 o 
   0  -9   7      789.63      780.40     55.92 o 
   1  -9   7      218.80      184.87     35.71 o 
   2  -9   7     1717.75     1728.99     56.35 o 
   3  -9   7     2858.18     2821.84    104.18 o 
   4  -9   7     1403.58     1492.58     55.50 o 
   5  -9   7     2404.81     2284.42     88.09 o 
   6  -9   7      125.09       82.68     28.64 o 
   7  -9   7      728.99      708.19     75.53 o 
  -9  -8   7      659.43      667.75    169.26 o 
  -8  -8   7     1760.62     1797.04     56.84 o 
  -7  -8   7      637.12      708.37     40.93 o 
  -6  -8   7      104.78       83.74     20.72 o 
  -5  -8   7      227.30      197.89     41.85 o 
  -4  -8   7     1537.71     1452.38     52.10 o 
  -3  -8   7      749.05      640.50     36.83 o 
  -2  -8   7      107.56      116.16     19.50 o 
  -1  -8   7     4594.45     4711.81    119.64 o 
   0  -8   7     2029.54     2023.53     60.23 o 
   1  -8   7      368.72      356.03     38.24 o 
   2  -8   7     6154.05     6203.54    125.38 o 
   3  -8   7     7602.45     7498.68    184.72 o 
   4  -8   7      560.46      516.43     34.41 o 
   5  -8   7      813.65      762.42     50.45 o 
   6  -8   7     1649.12     1675.21     76.44 o 
   7  -8   7     1269.72     1305.26     71.14 o 
  -9  -7   7      114.55      127.49     25.65 o 
  -8  -7   7     1744.69     1668.05     89.43 o 
  -7  -7   7      947.53      971.93     43.87 o 
  -6  -7   7      953.37      905.32     74.04 o 
  -5  -7   7      931.15      839.79     38.64 o 
  -4  -7   7     7906.07     7158.85    219.67 o 
  -3  -7   7     3231.47     2949.04    115.52 o 
  -2  -7   7      256.42      270.67     23.64 o 
  -1  -7   7     1577.81     1583.79     48.62 o 
   0  -7   7     4645.36     4559.94     78.63 o 
   1  -7   7     4711.57     4700.05     81.47 o 
   2  -7   7     4031.22     3977.16    133.43 o 
   3  -7   7     3690.85     3682.13     86.52 o 
   4  -7   7      697.02      691.54     44.40 o 
   5  -7   7     1446.54     1452.82     66.44 o 
   6  -7   7     3284.54     3282.77    109.36 o 
   7  -7   7     1348.56     1328.72     69.27 o 
 -10  -6   7     2856.50     2809.61     84.76 o 
  -9  -6   7     1059.06     1037.59     46.27 o 
  -8  -6   7     2861.09     2945.54    130.19 o 
  -7  -6   7      213.43      190.40     35.35 o 
  -6  -6   7     2572.96     2645.11     76.92 o 
  -5  -6   7     3662.11     3738.88     97.14 o 
  -4  -6   7     8765.98     8336.38    193.00 o 
  -3  -6   7     1214.89     1064.71     61.18 o 
  -2  -6   7     5221.45     5277.53    104.45 o 
  -1  -6   7      320.38      308.28     20.73 o 
   0  -6   7     7712.66     7728.72    117.10 o 
   1  -6   7     2555.66     2632.22     53.40 o 
   2  -6   7     5215.39     5276.99     97.36 o 
   3  -6   7      446.96      433.11     30.31 o 
   4  -6   7      890.43      852.74     46.72 o 
   5  -6   7     2516.41     2543.72     88.52 o 
   6  -6   7      926.68      941.52     90.57 o 
   7  -6   7      574.51      629.10    104.34 o 
 -10  -5   7     2886.91     2896.31    183.77 o 
  -9  -5   7      505.34      473.01     32.77 o 
  -8  -5   7     4585.18     4493.79     99.30 o 
  -7  -5   7        7.61       -8.58     11.61 o 
  -6  -5   7     3805.93     3705.88     82.10 o 
  -5  -5   7      655.38      592.06     29.57 o 
  -4  -5   7     7198.57     7005.51    128.31 o 
  -3  -5   7      757.22      719.16     52.79 o 
  -2  -5   7     7115.19     7286.80    165.67 o 
  -1  -5   7      682.33      759.02     26.88 o 
   0  -5   7     2426.81     2427.22     48.64 o 
   1  -5   7     3009.52     3052.37     58.16 o 
   2  -5   7     3956.21     3909.89     71.12 o 
   3  -5   7     2043.73     2064.57     55.01 o 
   4  -5   7      149.77      175.67     48.11 o 
   5  -5   7      692.12      734.73     46.29 o 
   6  -5   7      608.12      598.55     46.08 o 
   7  -5   7      973.42      950.64     64.70 o 
 -11  -4   7       73.23       71.27     41.31 o 
 -10  -4   7     2267.67     2349.66     88.49 o 
  -9  -4   7      153.47      146.18     21.00 o 
  -8  -4   7     3625.94     3604.80     83.15 o 
  -7  -4   7      116.22       97.26     26.00 o 
  -6  -4   7     2827.43     2886.23     66.46 o 
  -5  -4   7        2.59       -6.49      9.67 o 
  -4  -4   7     3596.19     3674.11     68.29 o 
  -3  -4   7     4575.59     4410.27     76.35 o 
  -2  -4   7     2879.21     2724.10     50.99 o 
  -1  -4   7       33.79       39.20     13.11 o 
   0  -4   7      368.10      294.53     21.05 o 
   1  -4   7     1166.16     1185.31     35.56 o 
   2  -4   7      753.26      749.49     27.78 o 
   3  -4   7     1380.74     1438.47     45.79 o 
   4  -4   7       84.51      114.47     18.98 o 
   5  -4   7      168.46      166.60     27.62 o 
   6  -4   7      785.94      815.60     51.00 o 
   7  -4   7     4862.85     5166.34    247.31 o 
 -11  -3   7      275.59      278.51     56.20 o 
 -10  -3   7     3724.19     3890.08    117.72 o 
  -9  -3   7      519.30      565.08     50.46 o 
  -8  -3   7     1604.74     1612.66     62.74 o 
  -7  -3   7       12.55       13.93     11.31 o 
  -6  -3   7     4000.02     3908.97    102.91 o 
  -5  -3   7       50.72       40.49     10.00 o 
  -4  -3   7     1260.88     1332.09     31.95 o 
  -3  -3   7     7154.30     7370.89    109.48 o 
  -2  -3   7      419.01      429.80     19.35 o 
  -1  -3   7       20.79       11.18      8.70 o 
   0  -3   7     3836.07     3759.28     64.26 o 
   1  -3   7     3170.86     3097.67     75.60 o 
   2  -3   7      103.06      133.26     17.83 o 
   3  -3   7     1351.16     1329.57     44.78 o 
   4  -3   7      600.67      588.95     39.76 o 
   5  -3   7     1558.86     1518.64     52.30 o 
   6  -3   7        2.32       -5.36     22.58 o 
   7  -3   7     6205.98     6383.81    171.68 o 
 -11  -2   7        3.49       18.12     30.59 o 
 -10  -2   7     2949.75     2896.87    108.22 o 
  -9  -2   7      723.37      745.36     44.79 o 
  -8  -2   7       17.43        7.08     14.21 o 
  -7  -2   7       67.55       77.13     19.00 o 
  -6  -2   7     7710.73     7407.15    133.34 o 
  -5  -2   7     3248.75     3331.02    119.88 o 
  -4  -2   7       75.52       69.59      9.08 o 
  -3  -2   7     2590.05     2762.25     49.83 o 
  -2  -2   7      379.30      326.37     20.60 o 
  -1  -2   7     3931.89     3761.15     63.08 o 
   0  -2   7     5126.99     5242.75     82.74 o 
   1  -2   7     7064.10     7170.08    108.39 o 
   2  -2   7      112.52      100.47     31.68 o 
   3  -2   7     2780.88     2756.75     86.24 o 
   4  -2   7     2197.71     2261.81     62.93 o 
   5  -2   7     4378.80     4584.79    103.51 o 
   6  -2   7      150.11      127.95     24.17 o 
   7  -2   7     3016.51     2853.29    102.56 o 
 -11  -1   7      912.11      965.23     57.17 o 
 -10  -1   7      686.51      717.54     61.79 o 
  -9  -1   7       23.50        1.51     12.59 o 
  -8  -1   7      656.11      704.93     34.20 o 
  -7  -1   7     1280.09     1399.51     63.15 o 
  -6  -1   7     7963.43     8097.72    145.01 o 
  -5  -1   7     4717.04     4727.19     93.44 o 
  -4  -1   7      730.90      781.58     47.26 o 
  -3  -1   7      470.39      448.97     33.15 o 
  -2  -1   7     2888.98     3036.72     56.74 o 
  -1  -1   7     9950.29     9790.99    139.17 o 
   0  -1   7     2359.30     2198.84     44.03 o 
   1  -1   7     2963.24     2761.93     64.06 o 
   2  -1   7      565.35      511.72     28.42 o 
   3  -1   7     5294.10     5230.81    160.62 o 
   4  -1   7     2507.00     2516.07     68.94 o 
   5  -1   7     4663.08     4599.40    105.57 o 
   6  -1   7       34.38       36.80     20.29 o 
   7  -1   7     1524.55     1502.95    117.44 o 
 -11   0   7      630.32      786.87     71.82 o 
 -10   0   7     1571.83     1603.98     67.46 o 
  -9   0   7       34.61       48.40     15.83 o 
  -8   0   7     4642.30     4690.18    100.90 o 
  -7   0   7     3304.95     3326.73     78.15 o 
  -6   0   7     3624.65     3640.19     80.96 o 
  -5   0   7     4563.30     4483.16     91.51 o 
  -4   0   7     6083.37     6054.89    113.34 o 
  -3   0   7     1173.54     1302.93     49.54 o 
  -2   0   7     1487.85     1400.03     69.55 o 
  -1   0   7     2831.88     2782.11     51.62 o 
   0   0   7     1769.65     1810.79     39.64 o 
   1   0   7     1924.87     1827.79     50.67 o 
   2   0   7     1025.58     1053.63     39.66 o 
   3   0   7     3943.00     3923.57     89.52 o 
   4   0   7      103.75      133.37     21.31 o 
   5   0   7     2966.28     2884.66     68.30 o 
   6   0   7      574.70      621.61     40.49 o 
 -11   1   7      535.32      588.52     63.69 o 
 -10   1   7     2623.15     2527.06     93.07 o 
  -9   1   7     1605.78     1649.07     80.09 o 
  -8   1   7     2390.52     2445.51     66.89 o 
  -7   1   7      753.49      733.07     34.69 o 
  -6   1   7     1029.59      947.27     38.17 o 
  -5   1   7     6851.52     6454.27    132.72 o 
  -4   1   7     2373.61     2224.22     57.78 o 
  -3   1   7     1010.08      988.33     36.88 o 
  -2   1   7      835.34      821.77     33.17 o 
  -1   1   7     1674.06     1678.57     48.31 o 
   0   1   7     3491.28     3524.10    102.24 o 
   1   1   7     4865.87     4968.99    172.41 o 
   2   1   7      227.52      253.34     24.92 o 
   3   1   7      210.24      216.95     24.64 o 
   4   1   7      149.93      197.30     49.53 o 
   5   1   7     3066.85     3136.54     86.42 o 
   6   1   7      230.01      164.76     27.47 o 
 -11   2   7     1047.19      989.36     60.77 o 
 -10   2   7     1533.40     1629.73     74.90 o 
  -9   2   7     1370.28     1314.86     64.61 o 
  -8   2   7     3968.89     3858.22    161.15 o 
  -7   2   7      254.78      261.38     24.68 o 
  -6   2   7     3033.90     3053.90    138.49 o 
  -5   2   7     5614.47     5511.20    136.46 o 
  -4   2   7      769.56      749.94     36.75 o 
  -3   2   7      367.21      371.92     30.49 o 
  -2   2   7     4240.94     4018.26     87.35 o 
  -1   2   7     4403.79     4486.53    125.83 o 
   0   2   7       66.03       69.24     27.10 o 
   1   2   7     3338.77     3442.31    108.08 o 
   2   2   7      164.77      181.98     22.64 o 
   3   2   7      160.41      151.61     23.14 o 
   4   2   7      368.06      377.63     32.91 o 
   5   2   7     4107.14     4147.73    105.66 o 
 -11   3   7      815.88      758.58     56.68 o 
 -10   3   7      722.52      659.37     50.29 o 
  -9   3   7      346.51      395.61     41.57 o 
  -8   3   7     6747.50     6420.88    223.45 o 
  -7   3   7     1452.81     1419.00     50.26 o 
  -6   3   7     1787.51     1680.38     64.69 o 
  -5   3   7     1320.33     1243.92     45.41 o 
  -4   3   7      425.27      408.61     36.65 o 
  -3   3   7     1146.52      996.56     42.34 o 
  -2   3   7     4489.23     4563.26     99.01 o 
  -1   3   7     2047.76     2102.93     83.51 o 
   0   3   7      605.52      667.70     51.66 o 
   1   3   7      351.57      321.12     52.13 o 
   2   3   7      877.01      873.27     85.42 o 
   3   3   7     1796.74     1877.90     83.76 o 
   4   3   7       75.54       56.09     31.06 o 
   5   3   7     2241.97     2219.46     97.67 o 
 -10   4   7      300.47      268.76     39.80 o 
  -9   4   7       58.03       49.51     25.56 o 
  -8   4   7     3830.78     3977.65    125.21 o 
  -7   4   7     1392.93     1330.89     64.77 o 
  -6   4   7      495.42      559.74     43.58 o 
  -5   4   7       76.77       77.78     17.66 o 
  -4   4   7      557.94      590.42     34.21 o 
  -3   4   7     2716.21     2599.95     70.79 o 
  -2   4   7      845.53      765.16     70.73 o 
  -1   4   7     1906.69     1969.21     82.41 o 
   0   4   7       14.79       27.10     28.58 o 
   1   4   7     2045.86     2082.76     89.53 o 
   2   4   7      637.81      678.20     56.42 o 
   3   4   7     4010.87     3996.18    132.97 o 
   4   4   7       19.75        2.50     57.14 o 
 -10   5   7      870.67      808.89     60.96 o 
  -9   5   7      138.00      132.76     39.27 o 
  -8   5   7      623.71      521.33     47.90 o 
  -7   5   7     1695.43     1731.27     78.12 o 
  -6   5   7     1171.19     1184.79     92.30 o 
  -5   5   7      272.99      291.87     27.83 o 
  -4   5   7      598.98      622.69     37.13 o 
  -3   5   7     4016.84     3886.42     94.79 o 
  -2   5   7       14.28       21.82     28.18 o 
  -1   5   7     2486.16     2610.49    101.06 o 
   0   5   7        1.33       11.89     41.81 o 
   1   5   7     2441.11     2526.44    182.96 o 
   2   5   7       56.98       14.87     45.68 o 
   3   5   7     3448.22     3521.56    209.49 o 
  -9   6   7      116.30      130.22     34.40 o 
  -8   6   7       73.58       49.28     39.24 o 
  -7   6   7     1837.28     1765.60     82.10 o 
  -6   6   7      926.13      847.78     57.36 o 
  -5   6   7     2263.88     2216.76     89.76 o 
  -4   6   7        3.45        0.83     21.08 o 
  -3   6   7     2411.32     2457.11     75.11 o 
  -2   6   7        2.91       10.21     42.19 o 
  -1   6   7     3000.33     2870.18    110.48 o 
   0   6   7       57.38       40.45     36.89 o 
   1   6   7      755.69      639.31     59.67 o 
   2   6   7       11.93       26.41     36.39 o 
  -8   7   7      774.40      871.02     64.79 o 
  -7   7   7     3771.52     3844.73    133.08 o 
  -6   7   7       98.82      114.84     32.99 o 
  -5   7   7     2758.24     2659.55    104.13 o 
  -4   7   7      386.90      381.80     47.75 o 
  -3   7   7     2101.62     2143.03    142.81 o 
  -2   7   7      136.87      158.83     42.01 o 
  -1   7   7     4310.66     4167.64    140.77 o 
   0   7   7       95.17       51.84     38.07 o 
  -6   8   7       11.98        9.44     46.62 o 
  -5   8   7     1232.24     1360.48     76.68 o 
  -4   8   7     2414.36     2384.50    100.83 o 
  -3   8   7     2482.36     2480.39    157.29 o 
  -2   8   7        9.15       40.23     56.07 o 
  -2 -13   8     2433.17     2570.45    113.65 o 
  -1 -13   8      730.73      968.46    103.11 o 
   0 -13   8      649.98      835.58    173.39 o 
   1 -13   8     1390.89     1444.18     85.46 o 
  -4 -12   8     1824.75     2043.22     98.86 o 
  -3 -12   8      795.09      751.29     85.74 o 
  -2 -12   8     3345.15     3469.30    128.78 o 
  -1 -12   8      103.68       75.95     36.95 o 
   0 -12   8     1514.50     1609.26     88.12 o 
   1 -12   8      918.42      975.87     69.57 o 
   2 -12   8     1128.42     1170.63     73.54 o 
   3 -12   8      273.39      294.11     46.43 o 
   4 -12   8     1963.54     2182.19    138.07 o 
  -6 -11   8     3730.93     3633.65    126.69 o 
  -5 -11   8      260.05      295.58     29.49 o 
  -4 -11   8     1108.44     1134.11     61.35 o 
  -3 -11   8      121.05      150.84     37.56 o 
  -2 -11   8     3424.04     3383.90    155.23 o 
  -1 -11   8      507.92      548.26     57.12 o 
   0 -11   8     2763.03     2886.06    113.09 o 
   1 -11   8      499.50      444.49    114.50 o 
   2 -11   8      627.90      578.35     54.82 o 
   3 -11   8      365.78      335.77     45.78 o 
   4 -11   8     3164.69     3570.82    126.32 o 
   5 -11   8      916.07      966.35    101.20 o 
  -7 -10   8      214.59      256.56     28.90 o 
  -6 -10   8     3022.21     2898.92     87.73 o 
  -5 -10   8       43.24       29.39     21.07 o 
  -4 -10   8     1073.69     1050.13     64.38 o 
  -3 -10   8      292.76      279.62     29.13 o 
  -2 -10   8     4135.29     4188.37    205.14 o 
  -1 -10   8     1085.67     1088.56     95.14 o 
   0 -10   8     1639.57     1442.66    104.63 o 
   1 -10   8        4.55       -8.84     26.64 o 
   2 -10   8      470.01      404.83    150.65 o 
   3 -10   8     1047.36     1094.81     65.87 o 
   4 -10   8     1381.50     1531.83     59.83 o 
   5 -10   8      844.87      870.09     58.56 o 
  -8  -9   8     1686.22     1777.36     90.47 o 
  -7  -9   8       88.26      135.68     52.00 o 
  -6  -9   8      951.33      952.99     47.51 o 
  -5  -9   8        1.13       13.24     17.69 o 
  -4  -9   8     3009.39     2910.01     79.77 o 
  -3  -9   8        1.68       -0.56     17.75 o 
  -2  -9   8     4290.74     4297.62     99.82 o 
  -1  -9   8     2151.35     2244.63    244.06 o 
   0  -9   8     1134.18     1020.53     61.27 o 
   1  -9   8        9.11       43.60     29.19 o 
   2  -9   8      425.38      489.48     47.09 o 
   3  -9   8     1111.50     1052.33     46.74 o 
   4  -9   8        8.41       18.42     18.45 o 
   5  -9   8     1348.86     1483.14     78.77 o 
   6  -9   8       71.30       63.79     30.91 o 
  -9  -8   8       73.66       71.78     28.26 o 
  -8  -8   8     3365.29     3404.28    170.01 o 
  -7  -8   8      115.99      118.14     23.60 o 
  -6  -8   8      208.16      247.28     26.79 o 
  -5  -8   8      142.24      141.73     21.62 o 
  -4  -8   8     3205.10     3017.18     90.73 o 
  -3  -8   8     1066.15      934.74     41.58 o 
  -2  -8   8      319.59      245.12     24.52 o 
  -1  -8   8     5383.78     5364.38    111.01 o 
   0  -8   8      324.45      348.01     41.66 o 
   1  -8   8     1715.93     1743.67     55.03 o 
   2  -8   8     1127.89     1136.68     45.77 o 
   3  -8   8     1582.32     1665.62     56.68 o 
   4  -8   8        7.97       10.70     20.85 o 
   5  -8   8     2950.66     3011.84    103.90 o 
   6  -8   8      353.30      331.84     41.08 o 
  -9  -7   8      722.05      807.71     43.88 o 
  -8  -7   8     2241.34     2385.52    103.57 o 
  -7  -7   8      269.17      297.79     41.65 o 
  -6  -7   8      959.49      972.71     59.42 o 
  -5  -7   8      582.10      598.01     33.82 o 
  -4  -7   8     4823.40     4439.43    178.91 o 
  -3  -7   8      938.12      937.98     39.92 o 
  -2  -7   8      760.50      764.43     45.38 o 
  -1  -7   8     2798.05     2681.42     67.71 o 
   0  -7   8      418.39      405.22     24.44 o 
   1  -7   8     4045.66     4153.04     76.13 o 
   2  -7   8     2366.45     2394.11     78.54 o 
   3  -7   8     3029.69     2897.71     75.51 o 
   4  -7   8      276.79      240.32     31.23 o 
   5  -7   8     3738.29     3728.56    164.77 o 
   6  -7   8      816.81      821.43     56.18 o 
   7  -7   8     1503.08     1582.82    108.14 o 
 -10  -6   8      626.37      652.71     74.76 o 
  -9  -6   8      470.51      488.62     42.90 o 
  -8  -6   8     2566.78     2493.90    115.55 o 
  -7  -6   8      354.05      376.67     27.74 o 
  -6  -6   8     2479.67     2327.88     63.37 o 
  -5  -6   8     1203.73     1154.43     45.30 o 
  -4  -6   8     4234.78     4048.16    128.33 o 
  -3  -6   8     2912.37     2923.13     70.97 o 
  -2  -6   8     5164.54     5025.74    101.79 o 
  -1  -6   8     2388.30     2453.24     61.26 o 
   0  -6   8      361.97      345.75     20.96 o 
   1  -6   8     3088.17     3020.96     60.39 o 
   2  -6   8     3420.71     3482.87     68.41 o 
   3  -6   8     2696.79     2692.70     86.56 o 
   4  -6   8      542.39      581.67     41.42 o 
   5  -6   8     1394.88     1369.10     65.44 o 
   6  -6   8      563.16      563.18     76.48 o 
   7  -6   8     1490.66     1586.83     99.75 o 
 -10  -5   8      442.20      523.39     72.26 o 
  -9  -5   8      331.02      300.06     36.05 o 
  -8  -5   8     3404.41     3079.44     97.28 o 
  -7  -5   8     1989.30     1989.17     56.74 o 
  -6  -5   8     1061.29     1121.98     40.24 o 
  -5  -5   8      365.71      358.53     25.00 o 
  -4  -5   8     3373.07     3275.28     74.09 o 
  -3  -5   8     5980.53     5568.31    228.38 o 
  -2  -5   8     3488.12     3418.50     63.06 o 
  -1  -5   8      686.52      699.04     26.18 o 
   0  -5   8      566.14      579.51     24.44 o 
   1  -5   8     1148.38     1232.23     35.47 o 
   2  -5   8     5400.60     5383.38    116.69 o 
   3  -5   8     3691.21     3672.71     82.55 o 
   4  -5   8      573.54      540.83     40.48 o 
   5  -5   8      283.59      328.29     36.47 o 
   6  -5   8      832.31      794.91     53.19 o 
   7  -5   8     2020.68     2051.28     88.57 o 
 -11  -4   8       13.82       44.03     38.39 o 
 -10  -4   8     3710.24     3660.66    117.02 o 
  -9  -4   8      948.23     1070.09     91.37 o 
  -8  -4   8     2094.17     2039.36     74.27 o 
  -7  -4   8     1536.23     1533.58     60.98 o 
  -6  -4   8     2706.86     2653.11     81.38 o 
  -5  -4   8       12.80       10.43     11.15 o 
  -4  -4   8     5655.19     5792.26     92.55 o 
  -3  -4   8     5444.43     5209.51    206.27 o 
  -2  -4   8     1925.75     1912.86     42.54 o 
  -1  -4   8        7.11       12.91     10.51 o 
   0  -4   8     5231.89     5251.44     95.81 o 
   1  -4   8     2207.46     2257.26     50.78 o 
   2  -4   8      484.18      451.80     27.56 o 
   3  -4   8     4322.96     4265.63     91.90 o 
   4  -4   8        6.93       -8.08     15.03 o 
   5  -4   8      283.48      284.36     46.23 o 
   6  -4   8       61.90       49.74     24.99 o 
   7  -4   8     2837.16     2939.16    131.34 o 
 -11  -3   8      152.81      130.33     37.79 o 
 -10  -3   8     7312.36     7523.12    228.35 o 
  -9  -3   8      937.17      948.08     51.34 o 
  -8  -3   8     1029.27      964.97     49.30 o 
  -7  -3   8      326.10      275.00     28.56 o 
  -6  -3   8     7724.50     7501.84    227.18 o 
  -5  -3   8      206.45      169.00     18.40 o 
  -4  -3   8     2866.49     2763.32     63.12 o 
  -3  -3   8     2158.72     2244.01     46.60 o 
  -2  -3   8     1404.21     1502.24     36.38 o 
  -1  -3   8     1316.63     1283.12     33.37 o 
   0  -3   8     3363.77     3405.29     62.12 o 
   1  -3   8     2694.75     2717.85     70.04 o 
   2  -3   8     1072.77      942.90     38.28 o 
   3  -3   8     2698.69     2690.96    129.85 o 
   4  -3   8       25.87       37.21     17.06 o 
   5  -3   8      900.67      950.87     43.86 o 
   6  -3   8       34.76       25.25     24.02 o 
   7  -3   8     2070.25     1968.20     86.01 o 
 -11  -2   8      145.82      195.95     69.19 o 
 -10  -2   8     4452.31     4770.44    134.56 o 
  -9  -2   8       64.89       82.40     32.26 o 
  -8  -2   8     1082.23     1090.58     53.05 o 
  -7  -2   8      114.29      116.19     18.04 o 
  -6  -2   8     4183.51     4282.85     90.12 o 
  -5  -2   8      637.43      708.53     33.48 o 
  -4  -2   8     1219.14     1392.31     43.47 o 
  -3  -2   8     1656.67     1666.94     46.59 o 
  -2  -2   8      465.42      512.98     39.27 o 
  -1  -2   8     5343.78     5255.78     84.66 o 
   0  -2   8     1597.64     1455.62     36.15 o 
   1  -2   8     2638.69     2618.06     63.71 o 
   2  -2   8        1.27       14.10     14.81 o 
   3  -2   8     3545.51     3579.51     84.06 o 
   4  -2   8       37.84       19.47     21.02 o 
   5  -2   8     2217.81     2258.68     69.80 o 
   6  -2   8      110.44       88.15     25.92 o 
 -11  -1   8      202.35      237.34     34.64 o 
 -10  -1   8     3044.27     3025.55    171.73 o 
  -9  -1   8      337.75      370.15     28.53 o 
  -8  -1   8     1403.66     1499.12     50.50 o 
  -7  -1   8      132.29      144.07     29.07 o 
  -6  -1   8      822.30      903.82     37.35 o 
  -5  -1   8     1371.92     1482.56     46.42 o 
  -4  -1   8     1759.18     1698.40     68.36 o 
  -3  -1   8     1197.83     1241.09     35.07 o 
  -2  -1   8      232.19      253.13     21.08 o 
  -1  -1   8     5363.32     5263.83    204.34 o 
   0  -1   8     1089.69     1158.33     32.21 o 
   1  -1   8     6219.84     6026.58    116.28 o 
   2  -1   8      135.42      153.79     21.01 o 
   3  -1   8     2606.70     2544.22     68.97 o 
   4  -1   8        0.24        2.44     16.33 o 
   5  -1   8     1921.17     1886.85     64.96 o 
   6  -1   8      788.24      801.67     50.31 o 
 -11   0   8      344.08      345.92     54.72 o 
 -10   0   8      705.65      740.56     48.24 o 
  -9   0   8     1506.70     1416.22     52.05 o 
  -8   0   8       68.35       62.12     21.30 o 
  -7   0   8      179.39      199.14     22.16 o 
  -6   0   8      295.48      276.48     23.63 o 
  -5   0   8     4065.25     3800.78     84.46 o 
  -4   0   8     2536.70     2412.93     61.68 o 
  -3   0   8     1656.63     1574.78     48.13 o 
  -2   0   8       32.39       33.44     17.34 o 
  -1   0   8     2468.18     2503.45     62.00 o 
   0   0   8      701.85      560.21     41.77 o 
   1   0   8     7038.80     6873.78    166.54 o 
   2   0   8        4.14        3.53     14.70 o 
   3   0   8      874.59      999.81     43.62 o 
   4   0   8      225.38      236.84     42.66 o 
   5   0   8     3544.72     3609.32     95.74 o 
   6   0   8      490.41      533.69     39.90 o 
 -11   1   8      327.72      313.29     52.62 o 
 -10   1   8      282.14      323.80     39.30 o 
  -9   1   8     2297.60     2346.30    111.25 o 
  -8   1   8      185.43      184.57     28.13 o 
  -7   1   8      237.10      213.02     23.24 o 
  -6   1   8     1647.18     1703.04     53.55 o 
  -5   1   8     9105.13     9081.98    163.81 o 
  -4   1   8      584.14      546.43     30.58 o 
  -3   1   8     5799.83     5875.76    195.95 o 
  -2   1   8     2303.86     2282.00     60.89 o 
  -1   1   8     3800.82     3830.20     84.89 o 
   0   1   8      543.26      636.55     84.21 o 
   1   1   8     6571.44     6985.21    244.91 o 
   2   1   8      281.33      356.08     78.27 o 
   3   1   8      686.94      736.11     52.34 o 
   4   1   8      398.32      408.77     44.76 o 
   5   1   8     3728.41     3807.91     86.17 o 
 -11   2   8     1508.68     1539.17    103.40 o 
 -10   2   8      230.71      180.79     34.80 o 
  -9   2   8     2204.26     2163.98     86.98 o 
  -8   2   8     2795.59     2846.33    223.82 o 
  -7   2   8     1351.10     1356.81     49.21 o 
  -6   2   8     3154.27     3033.03    106.50 o 
  -5   2   8     5827.26     5549.64    145.36 o 
  -4   2   8      110.89       92.61     21.90 o 
  -3   2   8     2354.61     2333.58     93.49 o 
  -2   2   8     4394.75     4500.44     98.25 o 
  -1   2   8     2716.18     2916.14    137.01 o 
   0   2   8       50.40       55.11     29.23 o 
   1   2   8     4135.89     4134.70    126.65 o 
   2   2   8      572.16      646.78     74.03 o 
   3   2   8     1414.73     1513.27     86.04 o 
   4   2   8      159.49      212.36     41.31 o 
 -10   3   8      502.49      454.92     47.10 o 
  -9   3   8      195.03      182.41     50.45 o 
  -8   3   8     3529.88     3405.11    113.43 o 
  -7   3   8     1994.38     1900.11     86.20 o 
  -6   3   8     1717.12     1721.35     81.23 o 
  -5   3   8      782.98      762.17     37.21 o 
  -4   3   8      736.36      726.55     37.28 o 
  -3   3   8     2087.89     1900.04     86.20 o 
  -2   3   8     3586.23     3545.74     86.01 o 
  -1   3   8     2455.26     2551.71     96.16 o 
   0   3   8       80.67      107.35     32.50 o 
   1   3   8     1558.26     1544.09     78.29 o 
   2   3   8       38.60       38.77     31.08 o 
   3   3   8     1953.12     2050.79    164.27 o 
   4   3   8        0.77       45.60     32.73 o 
 -10   4   8     1712.06     1721.47     85.17 o 
  -9   4   8      315.50      259.53     39.25 o 
  -8   4   8     1089.24      998.42     60.80 o 
  -7   4   8     2413.13     2249.53    142.67 o 
  -6   4   8     1513.78     1570.53     55.93 o 
  -5   4   8      600.81      580.74     61.07 o 
  -4   4   8      104.53      115.68     23.48 o 
  -3   4   8     2918.62     2932.99     79.93 o 
  -2   4   8      258.72      214.32     37.84 o 
  -1   4   8     2272.85     2318.39    177.46 o 
   0   4   8      293.91      349.59     47.34 o 
   1   4   8      905.52      898.79     66.50 o 
   2   4   8      133.51      127.74     39.24 o 
   3   4   8     1009.60      956.97     69.66 o 
  -9   5   8      433.73      328.89     45.16 o 
  -8   5   8       80.74       77.18     44.91 o 
  -7   5   8     2114.15     1935.93     85.28 o 
  -6   5   8      717.21      699.57     51.43 o 
  -5   5   8     1106.60     1184.21     51.31 o 
  -4   5   8       16.87       18.99     28.46 o 
  -3   5   8      210.24      221.43     27.90 o 
  -2   5   8      221.56      214.60     41.88 o 
  -1   5   8     2650.35     2917.40    113.83 o 
   0   5   8       14.98        0.12     35.72 o 
   1   5   8      685.35      730.81     64.45 o 
   2   5   8      235.79      242.09     67.47 o 
  -8   6   8      368.10      350.87     46.65 o 
  -7   6   8     2131.39     2001.71     91.27 o 
  -6   6   8        2.57      -18.51     23.37 o 
  -5   6   8     1147.87     1087.67     65.44 o 
  -4   6   8      437.74      369.37     51.54 o 
  -3   6   8      459.77      517.32     53.55 o 
  -2   6   8       95.12       15.79     34.49 o 
  -1   6   8     5117.12     5400.09    167.67 o 
   0   6   8      270.52      245.29     48.43 o 
  -6   7   8       80.94       55.47     33.48 o 
  -5   7   8     1462.04     1440.32     78.49 o 
  -4   7   8     1575.37     1311.97    122.18 o 
  -3   7   8     2102.51     2204.91    150.82 o 
  -2   7   8       19.09      117.18     41.92 o 
  -1 -13   9      109.57      142.91     43.89 o 
   0 -13   9     1169.44     1189.33     81.78 o 
  -4 -12   9      762.19      805.48     67.38 o 
  -3 -12   9      446.75      467.01     55.68 o 
  -2 -12   9     1400.66     1492.46     85.70 o 
  -1 -12   9      488.75      546.36     60.45 o 
   0 -12   9     3013.09     2953.14    120.68 o 
   1 -12   9     2119.36     2280.83    142.48 o 
   2 -12   9      165.77      187.31     42.37 o 
   3 -12   9     1227.24     1353.37     81.27 o 
  -6 -11   9     3055.19     2869.67     90.94 o 
  -5 -11   9     1235.07     1309.46     58.36 o 
  -4 -11   9      568.96      491.08     38.32 o 
  -3 -11   9      178.51      196.63     42.71 o 
  -2 -11   9     3128.23     3291.32    172.38 o 
  -1 -11   9     2069.38     2186.63     98.14 o 
   0 -11   9     2589.42     2510.17    178.15 o 
   1 -11   9      828.64      804.10     63.36 o 
   2 -11   9      477.13      489.29     53.27 o 
   3 -11   9      702.13      705.13     61.05 o 
   4 -11   9     2521.61     2715.31    160.32 o 
  -7 -10   9      293.84      280.01     39.06 o 
  -6 -10   9     3029.74     2754.25    104.91 o 
  -5 -10   9      899.18      932.15     47.98 o 
  -4 -10   9     2789.16     2730.33     80.72 o 
  -3 -10   9        8.06       13.54     21.72 o 
  -2 -10   9     2408.17     2385.85    101.34 o 
  -1 -10   9     1606.12     1490.06     93.83 o 
   0 -10   9      777.23      733.59     71.66 o 
   1 -10   9       75.42       95.26     46.61 o 
   2 -10   9      964.48      974.62     64.29 o 
   3 -10   9      803.39      844.80     60.31 o 
   4 -10   9      580.01      567.84     48.36 o 
   5 -10   9     1862.68     1792.60     83.46 o 
  -8  -9   9     4030.06     3941.48    105.36 o 
  -7  -9   9      355.67      353.26     34.10 o 
  -6  -9   9      987.81      932.91     46.45 o 
  -5  -9   9     1152.01     1050.88     48.25 o 
  -4  -9   9     2819.78     2791.26     78.23 o 
  -3  -9   9      169.08      189.93     24.84 o 
  -2  -9   9      625.03      575.97     35.46 o 
  -1  -9   9      481.03      390.44     44.90 o 
   0  -9   9      953.81      955.81    122.10 o 
   1  -9   9      322.50      401.96     44.85 o 
   2  -9   9      524.22      565.13    102.63 o 
   3  -9   9      771.67      736.82     41.21 o 
   4  -9   9        2.23        8.47     23.97 o 
   5  -9   9     2475.75     2448.19     95.62 o 
  -9  -8   9       91.59       53.55     28.33 o 
  -8  -8   9     2470.18     2648.74    249.95 o 
  -7  -8   9       47.09       33.30     19.71 o 
  -6  -8   9      942.80     1002.00     45.65 o 
  -5  -8   9      864.95      748.62     38.85 o 
  -4  -8   9      283.07      232.24     32.19 o 
  -3  -8   9      226.52      268.88     26.22 o 
  -2  -8   9     1334.43     1295.90     59.10 o 
  -1  -8   9     1523.81     1556.58     62.11 o 
   0  -8   9     1097.32     1092.20     59.54 o 
   1  -8   9     3288.66     3191.93     80.17 o 
   2  -8   9      854.42      829.65     41.16 o 
   3  -8   9      672.27      615.20     44.87 o 
   4  -8   9      371.96      313.17     38.14 o 
   5  -8   9     3867.98     3996.64    127.08 o 
   6  -8   9       14.20       16.41     27.64 o 
  -9  -7   9        1.05       15.20     22.07 o 
  -8  -7   9     4428.56     4391.10    205.51 o 
  -7  -7   9      132.73      129.58     37.02 o 
  -6  -7   9     1336.68     1293.11     63.94 o 
  -5  -7   9      643.61      630.73     35.01 o 
  -4  -7   9      129.61      120.53     19.46 o 
  -3  -7   9      274.80      294.37     26.19 o 
  -2  -7   9     3667.00     3677.50     92.07 o 
  -1  -7   9     3646.24     3726.63     89.35 o 
   0  -7   9      126.63       89.55     15.30 o 
   1  -7   9     2413.56     2412.21     75.62 o 
   2  -7   9     2211.20     2202.45     64.61 o 
   3  -7   9     2290.19     2441.53     85.42 o 
   4  -7   9      204.98      182.16     31.72 o 
   5  -7   9     3540.94     3473.71    159.16 o 
   6  -7   9      172.08      186.82     36.13 o 
 -10  -6   9      117.43      141.01     32.14 o 
  -9  -6   9       12.32       -7.94     19.68 o 
  -8  -6   9     2920.65     2885.04     96.14 o 
  -7  -6   9     2789.25     2614.61     88.08 o 
  -6  -6   9       60.59       56.60     16.24 o 
  -5  -6   9       76.06       53.32     25.60 o 
  -4  -6   9     1108.70     1078.76     55.97 o 
  -3  -6   9     2252.59     2243.93     61.95 o 
  -2  -6   9     2085.57     2064.19     58.03 o 
  -1  -6   9     2406.16     2493.64     53.91 o 
   0  -6   9        8.63        5.97     12.30 o 
   1  -6   9     1611.98     1631.48     43.64 o 
   2  -6   9     3333.65     3375.30     78.25 o 
   3  -6   9     6686.35     6652.60    164.22 o 
   4  -6   9       32.16        5.61     20.14 o 
   5  -6   9      954.09      931.11     57.05 o 
   6  -6   9       40.50       49.14     61.52 o 
 -10  -5   9      936.84     1038.16     60.32 o 
  -9  -5   9      375.12      331.80     36.34 o 
  -8  -5   9      528.25      581.29     42.87 o 
  -7  -5   9     4163.50     4009.61    113.74 o 
  -6  -5   9      650.54      651.61     40.32 o 
  -5  -5   9      380.30      347.93     59.77 o 
  -4  -5   9     3243.08     3367.99    109.09 o 
  -3  -5   9     7878.08     7473.56    359.85 o 
  -2  -5   9     1520.43     1548.51     40.14 o 
  -1  -5   9     3114.18     3148.62     61.23 o 
   0  -5   9     1499.80     1507.89     40.24 o 
   1  -5   9     3711.72     3730.33     71.24 o 
   2  -5   9      356.69      357.04     27.05 o 
   3  -5   9     6592.33     6691.71    130.99 o 
   4  -5   9      401.40      365.85     36.23 o 
   5  -5   9      542.86      563.85     45.69 o 
   6  -5   9      232.24      255.52     38.81 o 
 -10  -4   9     3841.64     3911.38    277.38 o 
  -9  -4   9      954.84      862.73     51.13 o 
  -8  -4   9      717.40      727.04     44.39 o 
  -7  -4   9     3017.35     2844.10    117.82 o 
  -6  -4   9     3430.95     3261.20     95.32 o 
  -5  -4   9     2001.59     1942.12     67.39 o 
  -4  -4   9     2216.25     2121.09     81.08 o 
  -3  -4   9     7314.78     7324.07    131.42 o 
  -2  -4   9      886.08      877.24     29.82 o 
  -1  -4   9     3945.00     3890.07     70.24 o 
   0  -4   9     1570.30     1555.90     40.31 o 
   1  -4   9     1201.87     1134.63     41.65 o 
   2  -4   9      102.80      126.78     24.95 o 
   3  -4   9     2522.21     2455.19     67.25 o 
   4  -4   9      973.38      938.43     42.94 o 
   5  -4   9      948.36      983.00     56.10 o 
   6  -4   9       20.75       21.56     24.49 o 
 -11  -3   9      828.58      813.24     55.47 o 
 -10  -3   9     3554.89     3636.15    114.94 o 
  -9  -3   9      626.44      621.19     43.39 o 
  -8  -3   9     2162.41     2164.82     77.45 o 
  -7  -3   9     2021.93     1909.42     69.93 o 
  -6  -3   9     2968.63     2844.92     87.03 o 
  -5  -3   9     2866.63     2898.99    115.90 o 
  -4  -3   9     3204.48     3284.93     74.13 o 
  -3  -3   9     1776.02     1786.33     49.87 o 
  -2  -3   9      909.09      921.93     37.19 o 
  -1  -3   9     2950.17     2932.30     67.72 o 
   0  -3   9     1934.17     1965.54     45.34 o 
   1  -3   9      352.63      307.59     25.29 o 
   2  -3   9     1427.12     1414.82     48.00 o 
   3  -3   9     3278.96     3230.72     80.64 o 
   4  -3   9       42.84       59.94     21.34 o 
   5  -3   9     1636.88     1576.40     59.00 o 
   6  -3   9       44.48       39.27     26.65 o 
 -11  -2   9      606.45      631.41     49.60 o 
 -10  -2   9     2709.69     2724.71     95.94 o 
  -9  -2   9      359.37      324.75     48.40 o 
  -8  -2   9     3102.65     3101.41     96.65 o 
  -7  -2   9     1736.70     1873.10     69.04 o 
  -6  -2   9      476.22      536.92     31.23 o 
  -5  -2   9     1804.66     1968.67     56.22 o 
  -4  -2   9     5478.12     5473.28    108.25 o 
  -3  -2   9     2105.31     2123.86     56.84 o 
  -2  -2   9      320.02      301.36     23.82 o 
  -1  -2   9     2003.20     1914.47     52.41 o 
   0  -2   9     2444.28     2297.73     76.18 o 
   1  -2   9      424.02      457.98     37.51 o 
   2  -2   9      959.43      998.02     41.46 o 
   3  -2   9     2022.30     2050.47     62.65 o 
   4  -2   9      857.15      891.81     48.13 o 
   5  -2   9      875.56      936.87     56.88 o 
 -11  -1   9        2.20        8.19     22.45 o 
 -10  -1   9     2853.46     2949.46     98.79 o 
  -9  -1   9     1481.55     1448.39     52.63 o 
  -8  -1   9     1786.62     1814.59     58.32 o 
  -7  -1   9      105.28      103.11     19.06 o 
  -6  -1   9      821.07      831.93     37.47 o 
  -5  -1   9      493.89      419.78     34.84 o 
  -4  -1   9     2761.77     2893.92     60.94 o 
  -3  -1   9     2392.40     2472.26     86.74 o 
  -2  -1   9      619.49      587.23     31.02 o 
  -1  -1   9      161.20      150.58     18.81 o 
   0  -1   9     1041.73     1058.16     53.37 o 
   1  -1   9     4028.48     3939.85    174.16 o 
   2  -1   9       55.36       23.60     22.69 o 
   3  -1   9     1112.23     1023.98     58.76 o 
   4  -1   9      443.35      494.92     35.48 o 
   5  -1   9     1461.19     1444.99     83.02 o 
 -11   0   9      151.27       82.34     38.39 o 
 -10   0   9     1515.77     1537.49    134.22 o 
  -9   0   9     3378.83     3377.38     87.40 o 
  -8   0   9      557.62      584.51     35.01 o 
  -7   0   9       50.97       39.11     16.26 o 
  -6   0   9     2346.88     2359.89     65.47 o 
  -5   0   9     4709.68     4663.06    100.52 o 
  -4   0   9      104.94      106.16     18.50 o 
  -3   0   9     1610.63     1581.54     50.64 o 
  -2   0   9        1.73       12.34     11.06 o 
  -1   0   9      280.44      266.48     48.11 o 
   0   0   9        1.86       14.25     21.45 o 
   1   0   9     9782.59     9359.51    218.03 o 
   2   0   9      317.88      288.58     38.45 o 
   3   0   9     1351.14     1347.81     69.43 o 
   4   0   9       66.84       99.64     32.65 o 
   5   0   9     3806.80     4127.12    192.58 o 
 -11   1   9      453.23      483.22     61.30 o 
 -10   1   9      241.27      232.75     36.68 o 
  -9   1   9     2269.84     2331.30     99.16 o 
  -8   1   9      601.83      643.11     36.72 o 
  -7   1   9     1537.56     1449.43     52.03 o 
  -6   1   9      611.63      567.66     33.32 o 
  -5   1   9     6039.41     5701.64    147.23 o 
  -4   1   9       97.91       92.20     18.81 o 
  -3   1   9     3008.84     3094.48     77.04 o 
  -2   1   9     1744.13     1754.26     55.00 o 
  -1   1   9     3582.72     3450.19    130.18 o 
   0   1   9       42.00       53.07     26.03 o 
   1   1   9     5037.17     5117.94    146.36 o 
   2   1   9        7.95       91.18     29.24 o 
   3   1   9     1886.12     2037.55    129.77 o 
   4   1   9        7.20       -3.11     28.81 o 
 -10   2   9      463.78      475.37     47.91 o 
  -9   2   9      943.30      889.47     58.59 o 
  -8   2   9      815.63      888.90     47.98 o 
  -7   2   9     3008.24     2872.82     94.37 o 
  -6   2   9     1072.78     1014.50     43.97 o 
  -5   2   9     1565.06     1512.61     52.89 o 
  -4   2   9      313.55      310.50     27.84 o 
  -3   2   9     5655.39     5630.30    118.53 o 
  -2   2   9      681.45      616.42    119.98 o 
  -1   2   9     2669.33     2748.77     99.88 o 
   0   2   9       85.78      199.62     37.90 o 
   1   2   9     2298.24     2537.66     99.74 o 
   2   2   9       12.46       -6.11     58.57 o 
   3   2   9     2926.55     3215.29    174.86 o 
 -10   3   9     1509.76     1546.58     79.91 o 
  -9   3   9     1588.68     1465.12    168.28 o 
  -8   3   9      125.14      111.75     30.65 o 
  -7   3   9     2540.18     2535.48     74.82 o 
  -6   3   9     2400.95     2304.03     69.54 o 
  -5   3   9     2306.21     2225.38     96.85 o 
  -4   3   9       60.04       42.67     18.46 o 
  -3   3   9     3519.25     3551.83    184.74 o 
  -2   3   9      107.71      115.81     34.15 o 
  -1   3   9      739.34      818.63     68.73 o 
   0   3   9      931.29      982.44     95.42 o 
   1   3   9     1572.76     1614.10     83.35 o 
   2   3   9      392.03      468.42     52.56 o 
  -9   4   9     1176.71     1208.73     72.35 o 
  -8   4   9      202.63      277.43     40.54 o 
  -7   4   9      991.57      958.85     61.63 o 
  -6   4   9     2485.11     2584.08    112.10 o 
  -5   4   9     2655.80     2674.44     77.88 o 
  -4   4   9        6.16        8.16     22.68 o 
  -3   4   9      181.55      132.85     36.66 o 
  -2   4   9      509.94      504.17    103.81 o 
  -1   4   9     2330.53     2534.72    311.13 o 
   0   4   9      290.79      314.23     49.97 o 
   1   4   9      734.35      704.72     63.27 o 
  -8   5   9     1536.80     1523.90     81.37 o 
  -7   5   9      964.37      960.64     64.05 o 
  -6   5   9      756.28      659.86     53.71 o 
  -5   5   9     2410.31     2476.78    107.29 o 
  -4   5   9       68.94       66.06     22.54 o 
  -3   5   9      156.74      221.65     47.51 o 
  -2   5   9        1.26      -14.41     32.71 o 
  -1   5   9     4384.72     4646.25    154.38 o 
   0   5   9      264.42      272.55     50.14 o 
  -6   6   9       34.03       65.24     33.98 o 
  -5   6   9     1438.35     1496.90    183.84 o 
  -4   6   9       59.24       77.98     62.43 o 
  -3   6   9      691.47      610.72     61.16 o 
  -2   6   9      250.01      229.34     50.64 o 
  -4 -12  10      480.61      440.26     91.68 o 
  -3 -12  10      293.80      349.02     51.55 o 
  -2 -12  10      261.92      214.33     48.12 o 
  -1 -12  10     1116.63     1256.46     81.66 o 
   0 -12  10      870.77     1068.88     76.07 o 
   1 -12  10     1609.30     1656.36    124.27 o 
   2 -12  10       16.46       20.45     35.26 o 
  -6 -11  10      650.79      720.99     48.04 o 
  -5 -11  10     1762.02     1945.45     71.88 o 
  -4 -11  10     1019.46      895.75     48.88 o 
  -3 -11  10      544.95      562.09     56.32 o 
  -2 -11  10      442.34      404.17     52.57 o 
  -1 -11  10     2413.51     2446.54    106.33 o 
   0 -11  10     1595.42     1736.62    163.47 o 
   1 -11  10     1760.06     1792.68    134.24 o 
   2 -11  10      672.81      620.89     58.55 o 
   3 -11  10     1319.82     1342.69     90.39 o 
  -7 -10  10      346.39      309.93     35.16 o 
  -6 -10  10      820.63      735.34     75.52 o 
  -5 -10  10     1806.42     1715.19     64.38 o 
  -4 -10  10     1819.61     1799.29     64.23 o 
  -3 -10  10      665.57      763.41     60.13 o 
  -2 -10  10      888.86      988.83     67.03 o 
  -1 -10  10     1291.83     1334.54     75.82 o 
   0 -10  10     2014.97     2078.49     92.23 o 
   1 -10  10     2831.90     2844.53    109.03 o 
   2 -10  10      259.71      225.48     42.09 o 
   3 -10  10      410.37      509.13     76.69 o 
   4 -10  10      419.03      427.02     75.62 o 
  -8  -9  10     1052.96     1077.04     65.28 o 
  -7  -9  10       31.95       36.26     20.61 o 
  -6  -9  10     2268.46     2265.10     79.33 o 
  -5  -9  10     2488.27     2273.20     70.93 o 
  -4  -9  10     2221.17     2175.56     68.29 o 
  -3  -9  10      830.06      843.80     43.03 o 
  -2  -9  10     4728.55     4673.39    115.07 o 
  -1  -9  10     1269.83     1254.37     68.38 o 
   0  -9  10     1258.11     1312.52     70.90 o 
   1  -9  10     2604.45     2558.96    121.11 o 
   2  -9  10      348.65      282.67     72.16 o 
   3  -9  10        7.10      -16.84     20.97 o 
   4  -9  10      568.65      636.03     51.43 o 
  -8  -8  10     3486.12     3151.19    109.13 o 
  -7  -8  10       71.05       52.74     26.74 o 
  -6  -8  10     3544.48     3427.76    108.84 o 
  -5  -8  10     2040.10     1780.15     60.06 o 
  -4  -8  10     1352.99     1281.87     49.90 o 
  -3  -8  10      912.28      912.74     42.55 o 
  -2  -8  10     5257.15     5545.66    118.69 o 
  -1  -8  10     1713.52     1694.50     55.33 o 
   0  -8  10       90.00       80.21     34.48 o 
   1  -8  10     1068.88     1027.91     59.72 o 
   2  -8  10      614.52      605.28     44.82 o 
   3  -8  10      229.73      264.59     44.10 o 
   4  -8  10      133.48      105.43     30.76 o 
   5  -8  10     1932.00     2098.86    131.89 o 
  -9  -7  10        4.58       33.29     23.15 o 
  -8  -7  10     3607.77     3377.98    110.04 o 
  -7  -7  10      349.82      341.53     36.76 o 
  -6  -7  10     2302.22     2307.01     83.47 o 
  -5  -7  10       32.10       10.08     32.40 o 
  -4  -7  10      307.76      260.94     25.61 o 
  -3  -7  10      459.25      449.08     31.98 o 
  -2  -7  10     2010.33     2019.95     60.71 o 
  -1  -7  10     1446.91     1392.21     99.97 o 
   0  -7  10       11.74        9.55     13.62 o 
   1  -7  10      572.46      589.93     34.30 o 
   2  -7  10       76.96       98.62     41.90 o 
   3  -7  10     1581.25     1519.55    128.13 o 
   4  -7  10        8.74      -21.28     21.28 o 
   5  -7  10     1277.41     1347.95     70.15 o 
 -10  -6  10      468.28      439.63     45.56 o 
  -9  -6  10       12.77       -0.36     18.85 o 
  -8  -6  10     1651.91     1631.94     71.87 o 
  -7  -6  10     1681.64     1771.87     71.88 o 
  -6  -6  10     1809.23     1671.17     68.08 o 
  -5  -6  10       11.99       18.31     21.97 o 
  -4  -6  10      310.00      292.38     30.50 o 
  -3  -6  10     2008.94     2094.29    113.16 o 
  -2  -6  10      265.42      238.25     27.19 o 
  -1  -6  10     3427.63     3412.05     67.77 o 
   0  -6  10       62.74       59.85     14.59 o 
   1  -6  10     1709.83     1663.99     51.89 o 
   2  -6  10        4.89       -1.22     20.30 o 
   3  -6  10     3626.16     3378.46    105.37 o 
   4  -6  10      207.58      172.02     32.38 o 
   5  -6  10     1203.45     1301.94     68.19 o 
 -10  -5  10      886.48      878.84     87.33 o 
  -9  -5  10      239.91      232.40     34.44 o 
  -8  -5  10      260.39      267.44     33.49 o 
  -7  -5  10     3405.35     3386.35    103.91 o 
  -6  -5  10      780.94      718.15     43.40 o 
  -5  -5  10     2434.68     2366.57     79.51 o 
  -4  -5  10      305.40      329.80     31.59 o 
  -3  -5  10     2855.22     2778.96     85.17 o 
  -2  -5  10      176.84      168.54     29.77 o 
  -1  -5  10     3805.73     3754.35     82.46 o 
   0  -5  10       87.37       89.40     18.21 o 
   1  -5  10     1573.59     1652.14     51.81 o 
   2  -5  10       23.35       14.55     20.21 o 
   3  -5  10     4307.55     4147.36    119.96 o 
   4  -5  10      331.44      329.40     37.94 o 
   5  -5  10     2400.27     2313.27    101.68 o 
 -10  -4  10     1186.86     1177.46     63.49 o 
  -9  -4  10      173.25      178.57     58.56 o 
  -8  -4  10      884.35      800.71     48.84 o 
  -7  -4  10     2555.91     2400.30     83.38 o 
  -6  -4  10      237.10      246.58     28.51 o 
  -5  -4  10     2967.34     2823.32    122.39 o 
  -4  -4  10     1191.04     1292.53     44.34 o 
  -3  -4  10     1297.30     1340.11     44.69 o 
  -2  -4  10     1360.34     1414.41     45.43 o 
  -1  -4  10     8063.60     7923.62    143.50 o 
   0  -4  10      809.28      809.29     46.29 o 
   1  -4  10     1676.53     1610.56     50.94 o 
   2  -4  10      450.32      436.86     30.83 o 
   3  -4  10     5210.67     5040.38    110.79 o 
   4  -4  10        3.96       22.01     23.23 o 
   5  -4  10     2826.95     2913.02    103.10 o 
 -10  -3  10     1251.68     1296.46     65.62 o 
  -9  -3  10      699.04      682.30     58.34 o 
  -8  -3  10     2895.87     2892.22     94.86 o 
  -7  -3  10     3567.49     3435.99    173.80 o 
  -6  -3  10      229.42      261.29     29.27 o 
  -5  -3  10     1192.00     1351.32     46.19 o 
  -4  -3  10     6279.50     6169.14    127.56 o 
  -3  -3  10     2755.85     2703.62     89.69 o 
  -2  -3  10      664.90      652.04     32.94 o 
  -1  -3  10     5913.01     5754.58    112.44 o 
   0  -3  10      210.78      231.97     35.69 o 
   1  -3  10     1445.06     1329.62     58.86 o 
   2  -3  10      511.42      576.23     42.63 o 
   3  -3  10     3606.77     3654.25    216.11 o 
   4  -3  10      361.70      360.06     32.59 o 
   5  -3  10      957.03      844.01     56.59 o 
 -10  -2  10     2142.11     2246.16     87.22 o 
  -9  -2  10     2302.29     2287.95     84.97 o 
  -8  -2  10     2346.45     2352.55    207.04 o 
  -7  -2  10      944.95      908.28     61.24 o 
  -6  -2  10      338.09      321.06     27.27 o 
  -5  -2  10     1197.36     1204.44     44.79 o 
  -4  -2  10     4882.10     4853.99    106.28 o 
  -3  -2  10     4947.24     4853.36    100.96 o 
  -2  -2  10      212.45      190.13     27.48 o 
  -1  -2  10      758.78      753.24     34.69 o 
   0  -2  10      477.94      449.37     41.36 o 
   1  -2  10     2279.71     2064.88     76.94 o 
   2  -2  10      332.95      326.19     36.55 o 
   3  -2  10      690.99      638.71     49.00 o 
   4  -2  10      338.65      320.51     40.07 o 
 -10  -1  10     2403.04     2408.75     90.24 o 
  -9  -1  10     3127.19     3213.77    115.15 o 
  -8  -1  10     1932.86     1996.13     62.57 o 
  -7  -1  10       28.39       10.68     13.46 o 
  -6  -1  10      665.90      705.81     31.30 o 
  -5  -1  10     1094.48     1100.27     52.64 o 
  -4  -1  10      487.14      432.00     48.50 o 
  -3  -1  10     3008.12     2983.84     74.01 o 
  -2  -1  10       13.44       -9.58     12.90 o 
  -1  -1  10     1354.52     1254.08     86.62 o 
   0  -1  10       43.24       57.97     24.18 o 
   1  -1  10     4341.84     4253.08    125.12 o 
   2  -1  10        3.99        5.63     23.51 o 
   3  -1  10      486.97      531.49     48.23 o 
   4  -1  10      248.36      237.24     40.63 o 
 -10   0  10      559.22      639.11     47.87 o 
  -9   0  10     2086.41     2177.83     99.48 o 
  -8   0  10      422.12      438.28     33.13 o 
  -7   0  10      722.76      719.85     38.52 o 
  -6   0  10      789.09      841.17     40.26 o 
  -5   0  10      899.47      913.60     40.88 o 
  -4   0  10      168.11      166.88     21.76 o 
  -3   0  10     3313.09     3190.90     67.17 o 
  -2   0  10       17.10        6.33     14.88 o 
  -1   0  10     1429.39     1456.18    175.78 o 
   0   0  10      408.92      371.62     48.73 o 
   1   0  10     2226.67     2261.00     88.50 o 
   2   0  10        1.51        7.62     25.34 o 
   3   0  10     2021.39     2020.84     90.15 o 
 -10   1  10      518.94      480.38     48.36 o 
  -9   1  10      586.02      574.19     67.61 o 
  -8   1  10      114.85      178.28     25.67 o 
  -7   1  10     1735.67     1692.82     59.25 o 
  -6   1  10     1110.49      998.59     63.61 o 
  -5   1  10      914.34      911.19     57.47 o 
  -4   1  10      170.40      155.50     22.74 o 
  -3   1  10     5500.45     5372.28    115.18 o 
  -2   1  10        6.96       37.33     32.49 o 
  -1   1  10      820.38      941.87     59.99 o 
   0   1  10       50.95       32.87     26.12 o 
   1   1  10     2626.19     2782.00    106.14 o 
   2   1  10       98.38       76.32     33.21 o 
   3   1  10     3323.06     3308.42    122.85 o 
 -10   2  10     1095.52     1099.37     68.89 o 
  -9   2  10      870.15      828.57     59.45 o 
  -8   2  10       43.76       35.43     26.42 o 
  -7   2  10     1469.66     1479.51     55.95 o 
  -6   2  10      458.41      527.87     40.91 o 
  -5   2  10     1540.95     1534.45     56.46 o 
  -4   2  10        6.08       21.58     17.60 o 
  -3   2  10     3549.04     3593.75    117.37 o 
  -2   2  10       60.30      113.48     34.38 o 
  -1   2  10     1369.97     1290.20     73.09 o 
   0   2  10      356.85      472.14     92.98 o 
   1   2  10     3576.87     3785.97    131.52 o 
   2   2  10      692.01      804.47     90.46 o 
  -9   3  10     1256.03     1250.89    143.40 o 
  -8   3  10      209.26      204.18     37.17 o 
  -7   3  10      655.60      671.97     65.59 o 
  -6   3  10      582.66      592.85     38.99 o 
  -5   3  10     3469.43     3450.45    129.36 o 
  -4   3  10        1.16       -0.79     16.84 o 
  -3   3  10     1711.60     1917.93    128.98 o 
  -2   3  10        0.20       27.57     29.29 o 
  -1   3  10     3825.06     3809.57    210.51 o 
   0   3  10      507.99      645.53     59.66 o 
   1   3  10     2519.85     2644.84    191.81 o 
  -8   4  10      163.90      208.61     39.50 o 
  -7   4  10     1849.49     1857.96    119.36 o 
  -6   4  10      507.70      564.13     55.96 o 
  -5   4  10     5425.22     5263.00    123.48 o 
  -4   4  10       30.66       21.84     30.66 o 
  -3   4  10      954.56      965.75     67.89 o 
  -2   4  10       31.72       -0.47     32.36 o 
  -1   4  10     4090.07     4464.02    151.84 o 
   0   4  10       19.19       51.18     36.76 o 
  -6   5  10       20.35       27.68     27.77 o 
  -5   5  10     2272.85     2314.87     78.09 o 
  -4   5  10      162.96      142.91     45.92 o 
  -3   5  10      913.50     1096.79    204.76 o 
  -3 -12  11      149.28      149.90     42.26 o 
  -2 -12  11       26.77       51.93     38.11 o 
  -1 -12  11      866.27      894.40     82.27 o 
   0 -12  11      698.92      717.04     82.83 o 
  -5 -11  11      722.56      701.47     46.59 o 
  -4 -11  11     1269.74     1262.81     75.72 o 
  -3 -11  11     1360.42     1623.88    130.32 o 
  -2 -11  11        3.71       42.61     35.48 o 
  -1 -11  11      649.94      641.97    176.03 o 
   0 -11  11      492.80      481.39     56.16 o 
   1 -11  11     3190.08     3401.33    126.24 o 
   2 -11  11      140.78       60.14     36.15 o 
  -6 -10  11     1139.07     1067.94     82.62 o 
  -5 -10  11     2528.61     2703.70     83.04 o 
  -4 -10  11      836.89      778.11     44.30 o 
  -3 -10  11     1973.59     2103.52     81.96 o 
  -2 -10  11      195.56      185.74     39.79 o 
  -1 -10  11      352.31      366.93     62.89 o 
   0 -10  11      534.32      585.39     55.97 o 
   1 -10  11     5154.92     5494.33    355.97 o 
   2 -10  11       71.68       87.68     52.38 o 
   3 -10  11     1058.08      917.48     93.76 o 
  -7  -9  11      422.62      406.50     43.01 o 
  -6  -9  11     2555.63     2469.54    164.64 o 
  -5  -9  11     4456.20     4600.18    133.78 o 
  -4  -9  11       80.27       97.12     23.00 o 
  -3  -9  11     1400.44     1386.32     71.90 o 
  -2  -9  11     1977.13     2068.40     66.40 o 
  -1  -9  11     1207.07     1251.30     69.58 o 
   0  -9  11      883.72      813.00     59.33 o 
   1  -9  11     3881.15     3938.63    195.69 o 
   2  -9  11      248.25      220.27     57.19 o 
   3  -9  11      893.88      809.56     77.78 o 
  -8  -8  11     1661.83     1751.84     79.66 o 
  -7  -8  11     1473.50     1411.30     69.35 o 
  -6  -8  11     1902.37     1814.47    146.06 o 
  -5  -8  11     1052.44     1032.93     56.44 o 
  -4  -8  11      123.96       80.00     56.64 o 
  -3  -8  11      898.89      924.88     52.00 o 
  -2  -8  11     3638.73     3621.29     90.83 o 
  -1  -8  11     1467.94     1571.91     55.21 o 
   0  -8  11      541.26      430.33     44.07 o 
   1  -8  11     1181.20     1287.09     68.52 o 
   2  -8  11      388.18      376.09     46.34 o 
   3  -8  11     1392.76     1528.91     71.80 o 
   4  -8  11      586.33      584.46     51.28 o 
  -9  -7  11       96.49       87.51     27.54 o 
  -8  -7  11     1474.51     1504.68     71.71 o 
  -7  -7  11     1050.27     1024.16     57.88 o 
  -6  -7  11     1485.51     1484.15     67.31 o 
  -5  -7  11      228.07      167.35     28.66 o 
  -4  -7  11      240.18      157.01     26.90 o 
  -3  -7  11     1969.48     1910.16     72.24 o 
  -2  -7  11      833.56      819.79     47.67 o 
  -1  -7  11     1129.08     1120.86    101.74 o 
   0  -7  11      693.77      795.10     33.24 o 
   1  -7  11     1026.87     1096.68     57.06 o 
   2  -7  11        1.57        6.68     21.99 o 
   3  -7  11     1255.45     1255.28     65.02 o 
   4  -7  11       55.59       44.64     28.06 o 
  -9  -6  11      684.25      670.20    112.69 o 
  -8  -6  11      524.24      574.17     45.48 o 
  -7  -6  11      889.93      798.95     81.05 o 
  -6  -6  11     2049.19     1919.27     75.46 o 
  -5  -6  11     1238.71     1209.37     58.05 o 
  -4  -6  11       31.52       36.10     19.29 o 
  -3  -6  11      170.04      204.57     45.13 o 
  -2  -6  11      134.99       86.20     23.02 o 
  -1  -6  11     2592.26     2679.76     73.40 o 
   0  -6  11      583.02      600.17     33.87 o 
   1  -6  11     1900.06     1796.08     68.10 o 
   2  -6  11      270.77      292.82     42.97 o 
   3  -6  11      925.20      957.38     78.49 o 
   4  -6  11      156.73      171.96     34.88 o 
 -10  -5  11      525.57      545.96     47.43 o 
  -9  -5  11        7.73       39.77     22.45 o 
  -8  -5  11      655.53      612.92     45.16 o 
  -7  -5  11     1363.03     1352.09     66.45 o 
  -6  -5  11     1078.84     1059.27     55.14 o 
  -5  -5  11     2629.46     2717.01    133.82 o 
  -4  -5  11      481.37      484.07     83.45 o 
  -3  -5  11       57.00       60.64     21.81 o 
  -2  -5  11      755.49      771.97     35.90 o 
  -1  -5  11     7664.67     7530.39    141.07 o 
   0  -5  11       71.43      114.63     32.19 o 
   1  -5  11     1339.23     1295.53     95.69 o 
   2  -5  11       65.15       87.71     23.71 o 
   3  -5  11     2991.04     3245.81    149.39 o 
   4  -5  11        0.06       23.84     25.70 o 
 -10  -4  11      350.01      295.07     97.38 o 
  -9  -4  11       25.77       12.93     19.92 o 
  -8  -4  11     2063.30     2016.41     80.17 o 
  -7  -4  11     2121.06     2036.39     77.84 o 
  -6  -4  11       23.06       68.80     34.77 o 
  -5  -4  11     2734.24     2778.82    138.50 o 
  -4  -4  11      493.12      513.88     30.13 o 
  -3  -4  11     2669.59     2690.31     75.64 o 
  -2  -4  11        6.70       29.76     16.71 o 
  -1  -4  11     6585.36     6344.77    123.92 o 
   0  -4  11      467.62      409.37     36.10 o 
   1  -4  11     1253.97     1330.95     60.11 o 
   2  -4  11      481.05      412.89     38.20 o 
   3  -4  11     3621.37     3729.43    129.59 o 
   4  -4  11      176.08      280.44     54.99 o 
 -10  -3  11      183.88      133.45     44.18 o 
  -9  -3  11     1178.56     1192.02     61.76 o 
  -8  -3  11     1845.91     1841.70     74.76 o 
  -7  -3  11     2685.75     2711.16    183.95 o 
  -6  -3  11      234.83      194.45     29.45 o 
  -5  -3  11     2961.08     3057.92    112.75 o 
  -4  -3  11      839.76      863.86     40.05 o 
  -3  -3  11     3878.76     3792.75    107.40 o 
  -2  -3  11       25.96        6.22     15.27 o 
  -1  -3  11     1812.02     1824.62     70.32 o 
   0  -3  11       51.71       73.19     33.84 o 
   1  -3  11     2745.24     2539.59     88.16 o 
   2  -3  11     1190.56     1181.49     61.14 o 
   3  -3  11     1931.25     1934.71     81.37 o 
   4  -3  11       94.07       98.08     29.59 o 
 -10  -2  11      440.07      460.65     43.48 o 
  -9  -2  11     3387.62     3438.20    111.65 o 
  -8  -2  11      823.73      857.66     51.97 o 
  -7  -2  11     2531.20     2543.27     88.65 o 
  -6  -2  11       28.01       41.89     17.49 o 
  -5  -2  11     3856.84     3830.61     90.38 o 
  -4  -2  11      621.63      569.53     68.15 o 
  -3  -2  11     4463.23     4322.77     96.11 o 
  -2  -2  11      741.47      661.63     34.62 o 
  -1  -2  11     1465.78     1413.81     64.11 o 
   0  -2  11      144.36      138.04     28.36 o 
   1  -2  11     2295.81     2338.05     87.68 o 
   2  -2  11      298.87      350.98     39.04 o 
   3  -2  11      820.16      927.31     59.29 o 
 -10  -1  11      367.68      340.88     81.11 o 
  -9  -1  11     2278.21     2289.76     86.73 o 
  -8  -1  11     1064.00     1112.30     58.30 o 
  -7  -1  11     3057.37     3141.15    102.04 o 
  -6  -1  11      704.44      685.81     37.80 o 
  -5  -1  11     1727.28     1693.06     56.51 o 
  -4  -1  11       17.80       26.27     17.25 o 
  -3  -1  11     3293.02     3337.15     82.48 o 
  -2  -1  11      842.81      773.73     73.87 o 
  -1  -1  11     1557.15     1484.74     96.60 o 
   0  -1  11       10.08       13.84     22.48 o 
   1  -1  11     1057.46     1151.28    123.74 o 
   2  -1  11      151.73      125.37     33.06 o 
   3  -1  11     1868.78     1939.40    129.12 o 
 -10   0  11     1039.97     1058.34     50.00 o 
  -9   0  11     1162.24     1123.97     61.06 o 
  -8   0  11     2214.48     2241.23    147.72 o 
  -7   0  11     4827.38     4881.45    113.10 o 
  -6   0  11      755.77      777.71     40.89 o 
  -5   0  11      129.16      125.93     22.67 o 
  -4   0  11      546.61      650.72     62.13 o 
  -3   0  11     3100.64     3219.48     83.22 o 
  -2   0  11      322.96      293.54     42.12 o 
  -1   0  11     1162.52     1073.63     61.42 o 
   0   0  11        3.30       20.42     33.87 o 
   1   0  11      859.20      794.75    116.30 o 
   2   0  11        3.31      -10.16     39.82 o 
  -9   1  11     1536.32     1492.31     83.42 o 
  -8   1  11      122.48      107.16     23.71 o 
  -7   1  11     2221.62     2156.99     70.02 o 
  -6   1  11      311.56      328.64     34.42 o 
  -5   1  11       97.50      110.52     22.71 o 
  -4   1  11      878.72      842.27     50.28 o 
  -3   1  11     2921.55     2973.52    106.03 o 
  -2   1  11      588.67      631.48     52.32 o 
  -1   1  11      561.25      573.71     53.50 o 
   0   1  11       63.71       65.12     30.62 o 
   1   1  11     1306.92     1412.40     79.53 o 
  -9   2  11      918.30      887.66    157.84 o 
  -8   2  11      497.63      531.02     39.66 o 
  -7   2  11      392.01      359.34     44.27 o 
  -6   2  11      372.21      434.74     46.07 o 
  -5   2  11     2511.58     2436.04     75.64 o 
  -4   2  11        7.43       26.43     29.72 o 
  -3   2  11     1587.54     1757.23     84.50 o 
  -2   2  11      811.31      798.15     60.09 o 
  -1   2  11     1230.46     1332.32     77.42 o 
   0   2  11       73.03      132.07     39.96 o 
  -8   3  11        2.23        3.66     32.49 o 
  -7   3  11     1206.62     1193.12     54.56 o 
  -6   3  11       11.04       12.04     19.30 o 
  -5   3  11     4185.05     4234.17    107.98 o 
  -4   3  11      124.68      150.72     41.55 o 
  -3   3  11      958.81     1034.78     69.48 o 
  -2   3  11      223.94      271.52     69.71 o 
  -1   3  11     2293.75     2484.25    109.88 o 
  -6   4  11       52.96       48.56     26.52 o 
  -5   4  11     2095.90     2160.48    118.97 o 
  -4   4  11      140.88      103.35     41.28 o 
  -4 -11  12      650.86      773.62     93.43 o 
  -3 -11  12     1140.95     1159.97     77.12 o 
  -2 -11  12       19.29       83.60     56.66 o 
  -1 -11  12      308.58      251.77     47.99 o 
   0 -11  12       82.87      120.74     81.95 o 
  -6 -10  12      502.96      526.31    144.54 o 
  -5 -10  12     1149.94     1057.98     63.05 o 
  -4 -10  12       72.11       81.73     35.21 o 
  -3 -10  12     1958.74     1964.82    128.85 o 
  -2 -10  12      331.09      415.91     97.54 o 
  -1 -10  12     1177.57     1146.74    127.58 o 
   0 -10  12        4.10       42.87     33.11 o 
   1 -10  12     3373.74     3362.07    123.72 o 
  -7  -9  12      707.58      719.47    139.60 o 
  -6  -9  12      837.03      808.20     55.34 o 
  -5  -9  12      896.58      809.37     54.48 o 
  -4  -9  12      368.58      334.23     37.63 o 
  -3  -9  12     4283.21     4444.23    129.84 o 
  -2  -9  12      889.78      905.00     54.66 o 
  -1  -9  12     1451.09     1258.11    100.51 o 
   0  -9  12      368.04      326.29     44.16 o 
   1  -9  12     1909.32     1958.76    121.77 o 
   2  -9  12      137.58      156.58     57.61 o 
  -8  -8  12      121.82      123.90     32.13 o 
  -7  -8  12     1264.22     1236.03    114.25 o 
  -6  -8  12     2121.77     1986.84    130.94 o 
  -5  -8  12     2199.41     2302.01     87.25 o 
  -4  -8  12      745.70      678.77     48.76 o 
  -3  -8  12     3789.21     3945.99    118.63 o 
  -2  -8  12      276.65      229.57     55.16 o 
  -1  -8  12     1101.35     1258.29     61.34 o 
   0  -8  12     1233.79     1270.53     97.04 o 
   2  -8  12       55.62       75.35     36.10 o 
   3  -8  12     1103.93     1184.91     71.71 o 
  -8  -7  12      116.90       73.99     27.43 o 
  -7  -7  12      945.96      932.09     56.92 o 
  -6  -7  12     2327.92     2240.66     87.07 o 
  -5  -7  12     3396.92     3374.18    107.84 o 
  -4  -7  12      219.02      225.42     32.42 o 
  -3  -7  12     1242.10     1172.20     59.38 o 
  -2  -7  12      319.34      387.33     37.81 o 
  -1  -7  12     2483.48     2601.15    241.47 o 
   0  -7  12     1104.40     1188.16     78.89 o 
   1  -7  12     1257.75     1343.25     87.07 o 
   2  -7  12      401.90      596.56     62.76 o 
   3  -7  12      481.08      551.92     64.85 o 
  -9  -6  12      657.70      707.01     52.24 o 
  -8  -6  12     1472.76     1376.62     68.41 o 
  -7  -6  12      758.80      691.39     48.68 o 
  -6  -6  12     3275.78     3107.06    102.84 o 
  -5  -6  12     2961.55     2882.34    105.67 o 
  -4  -6  12      386.01      468.78     40.49 o 
  -3  -6  12      355.25      357.07     41.09 o 
  -2  -6  12      322.11      418.17     42.43 o 
  -1  -6  12     3817.63     3866.40     90.49 o 
   0  -6  12      112.42      140.96     26.43 o 
   1  -6  12      872.50      950.89     52.08 o 
   2  -6  12       54.96       58.16     32.55 o 
   3  -6  12      511.11      563.49     64.99 o 
  -9  -5  12      396.44      310.69     39.47 o 
  -8  -5  12     2403.38     2384.59    199.19 o 
  -7  -5  12     1298.23     1271.89     63.54 o 
  -6  -5  12      486.39      411.55     38.18 o 
  -5  -5  12     2807.05     3040.59     99.13 o 
  -4  -5  12      306.17      306.20     35.23 o 
  -3  -5  12      148.16      124.10     24.63 o 
  -2  -5  12       95.10       65.90     20.91 o 
  -1  -5  12     1890.01     1951.31     72.61 o 
   0  -5  12      106.82      117.34     41.76 o 
   1  -5  12     1131.39     1217.69     60.94 o 
   2  -5  12        1.54      -10.38     20.70 o 
   3  -5  12      521.98      537.55     65.26 o 
  -9  -4  12      486.34      522.70     45.94 o 
  -8  -4  12      913.85      891.94     54.95 o 
  -7  -4  12      574.68      513.62     42.41 o 
  -6  -4  12       83.86       48.96     21.44 o 
  -5  -4  12     1314.62     1313.33     61.25 o 
  -4  -4  12      301.12      381.10     35.20 o 
  -3  -4  12      565.84      478.07     54.06 o 
  -2  -4  12      135.21      126.84     22.36 o 
  -1  -4  12     1705.75     1602.86     66.67 o 
   0  -4  12      165.71      196.63     31.26 o 
   1  -4  12     2921.29     2850.91     96.44 o 
   2  -4  12       13.48       25.88     23.50 o 
   3  -4  12      997.33     1071.96     74.91 o 
  -9  -3  12     1260.20     1206.83    104.71 o 
  -8  -3  12      345.81      352.29     37.85 o 
  -7  -3  12      663.69      694.38    103.84 o 
  -6  -3  12      172.43      165.91     28.76 o 
  -5  -3  12     1931.30     1944.48     61.62 o 
  -4  -3  12       14.38       18.34     21.76 o 
  -3  -3  12     2119.62     2274.00     95.29 o 
  -2  -3  12      326.86      336.80     36.87 o 
  -1  -3  12     2460.19     2350.11    184.52 o 
   0  -3  12      866.51      824.87     52.44 o 
   1  -3  12     2665.06     2482.98    215.52 o 
   2  -3  12      349.91      417.05     43.85 o 
  -9  -2  12      804.27      800.81     53.08 o 
  -8  -2  12      566.99      483.43     42.07 o 
  -7  -2  12     2519.39     2577.42     92.48 o 
  -6  -2  12      129.25      110.21     22.66 o 
  -5  -2  12     1778.92     1702.89     58.05 o 
  -4  -2  12      216.67      237.40     26.04 o 
  -3  -2  12     3430.46     3457.93     90.66 o 
  -2  -2  12      594.68      609.22     56.41 o 
  -1  -2  12     3947.98     3867.52    124.91 o 
   0  -2  12     1128.77     1213.00     64.69 o 
   1  -2  12     1318.60     1383.16    130.87 o 
   2  -2  12        2.81      -23.19     55.07 o 
  -9  -1  12      739.27      800.82     54.08 o 
  -8  -1  12      842.85      924.33     55.32 o 
  -7  -1  12     4924.09     5059.92    116.64 o 
  -6  -1  12       14.16       -1.08     17.81 o 
  -5  -1  12      754.24      786.73     41.77 o 
  -4  -1  12      187.36      206.21     26.81 o 
  -3  -1  12     5665.49     5823.12    156.79 o 
  -2  -1  12       77.21       42.63     25.28 o 
  -1  -1  12     4079.46     4308.32    188.74 o 
   0  -1  12      191.54      188.57     44.05 o 
   1  -1  12      989.85     1005.07     64.59 o 
  -9   0  12     1152.00     1245.09     61.58 o 
  -8   0  12      192.94      251.43     29.56 o 
  -7   0  12     3068.60     3044.40    101.07 o 
  -6   0  12      294.44      239.11     24.70 o 
  -5   0  12      716.49      786.99     42.88 o 
  -4   0  12      550.26      590.40     55.96 o 
  -3   0  12     3603.22     3740.06    121.35 o 
  -2   0  12      213.14      146.59     34.38 o 
  -1   0  12     1457.42     1458.57     75.93 o 
   0   0  12      140.49      156.55     37.68 o 
  -8   1  12       68.14       37.56     21.70 o 
  -7   1  12     1425.76     1372.33     58.12 o 
  -6   1  12      432.19      518.75     77.48 o 
  -5   1  12     1008.82      963.95     62.12 o 
  -4   1  12      119.61      118.29     33.67 o 
  -3   1  12      548.05      524.99     94.44 o 
  -2   1  12      241.91      256.15     52.72 o 
  -1   1  12     1230.38     1300.98     74.38 o 
  -7   2  12     1169.59     1256.21     66.90 o 
  -6   2  12      111.96      139.61     26.81 o 
  -5   2  12     1412.76     1537.43    109.47 o 
  -4   2  12       97.27       99.12     35.77 o 
  -3   2  12      611.44      689.21     60.39 o 
  -2   2  12      270.28      323.01     50.69 o 
  -4 -10  13      247.95      264.50     39.32 o 
  -2 -10  13       50.10       77.60     48.52 o 
  -1 -10  13      282.70      304.37     70.22 o 
   0 -10  13       10.48       20.65     52.71 o 
  -6  -9  13      177.62      170.50     41.42 o 
  -5  -9  13      337.72      291.14     38.81 o 
  -4  -9  13      167.30      174.98     62.81 o 
  -3  -9  13     1981.28     2120.54    114.72 o 
  -2  -9  13      101.24       97.26     48.88 o 
  -1  -9  13      799.69      754.70     83.88 o 
  -7  -8  13      957.55      961.70     82.53 o 
  -6  -8  13      163.74      218.49     44.20 o 
  -5  -8  13     1446.80     1533.56     73.19 o 
  -4  -8  13       48.46       24.06     23.92 o 
  -3  -8  13     2421.11     2674.75     95.99 o 
  -2  -8  13      267.82      305.40     38.07 o 
  -1  -8  13     1658.32     1797.24     76.56 o 
  -7  -7  13      629.67      686.96     52.17 o 
  -6  -7  13      546.12      534.10     46.53 o 
  -5  -7  13     5058.55     5249.49    147.68 o 
  -4  -7  13       18.86        3.46     54.45 o 
  -3  -7  13     1764.06     1786.66     75.91 o 
  -2  -7  13       47.43       31.06     31.30 o 
  -1  -7  13     3083.60     3367.16    148.20 o 
   0  -7  13      631.67      656.95     67.85 o 
   1  -7  13     2969.50     3244.48    148.59 o 
  -8  -6  13     1127.16     1229.12     68.22 o 
  -7  -6  13     1100.57     1103.47     62.66 o 
  -6  -6  13      282.33      265.65     41.28 o 
  -5  -6  13     3376.47     3430.11    110.98 o 
  -4  -6  13      407.04      398.25     40.41 o 
  -3  -6  13      588.55      572.12     45.14 o 
  -2  -6  13      342.12      397.70     40.62 o 
  -1  -6  13     2207.44     2047.48    113.04 o 
   0  -6  13      124.73      117.97     27.93 o 
   1  -6  13     1524.56     1586.07     70.16 o 
  -8  -5  13      925.30      922.39     58.78 o 
  -7  -5  13      428.05      382.24     39.82 o 
  -6  -5  13      498.80      454.03     41.57 o 
  -5  -5  13     1422.94     1589.24     70.89 o 
  -4  -5  13      771.13      741.58     49.50 o 
  -3  -5  13     1233.52     1261.22     61.48 o 
  -2  -5  13       72.98       96.92     25.80 o 
  -1  -5  13      883.23      921.69     52.64 o 
   0  -5  13       23.08       43.06     23.70 o 
   1  -5  13     2345.83     2647.34     94.56 o 
  -8  -4  13      487.00      476.85     44.95 o 
  -7  -4  13      395.46      405.28     74.85 o 
  -6  -4  13     1006.00     1049.60     80.37 o 
  -5  -4  13     2563.99     2554.58     98.77 o 
  -4  -4  13      213.90      240.82     33.24 o 
  -3  -4  13     1357.75     1290.77     50.93 o 
  -2  -4  13        1.38       -0.40     21.68 o 
  -1  -4  13      576.69      593.01     44.99 o 
   0  -4  13      343.80      355.52     53.27 o 
   1  -4  13     2798.51     2759.56     99.47 o 
  -8  -3  13      247.62      281.97     47.32 o 
  -7  -3  13     1364.43     1362.41     68.59 o 
  -6  -3  13       87.63      124.11     28.58 o 
  -5  -3  13     2244.51     2220.85     87.53 o 
  -4  -3  13     1336.05     1343.51     51.81 o 
  -3  -3  13      684.68      692.59    100.25 o 
  -2  -3  13      269.20      348.06     53.56 o 
  -1  -3  13     1269.34     1256.05     86.26 o 
   0  -3  13      769.79      749.26     94.11 o 
   1  -3  13     1075.53      929.56     93.96 o 
  -8  -2  13      126.05      192.53     34.24 o 
  -7  -2  13     3627.23     3857.42    121.24 o 
  -6  -2  13       44.23       47.84     26.66 o 
  -5  -2  13     1479.03     1376.18     64.16 o 
  -4  -2  13      422.90      446.48     34.80 o 
  -3  -2  13     2120.27     1967.21    222.14 o 
  -2  -2  13       54.37       47.43     38.79 o 
  -1  -2  13     3751.07     3858.32    123.37 o 
   0  -2  13      213.09      153.94     39.53 o 
  -8  -1  13       12.56       36.50     25.16 o 
  -7  -1  13     5033.33     5316.64    124.54 o 
  -6  -1  13       35.53       11.15     19.09 o 
  -5  -1  13     1260.26     1275.08     53.90 o 
  -4  -1  13        0.80       44.08     28.69 o 
  -3  -1  13     2116.77     2122.00     88.07 o 
  -2  -1  13       33.91       78.58     60.66 o 
  -1  -1  13     2618.72     2762.74    105.48 o 
  -7   0  13     2182.07     2246.28     75.48 o 
  -6   0  13        0.24        3.50     26.62 o 
  -5   0  13     1414.32     1598.71     90.03 o 
  -4   0  13       80.74       62.09     30.61 o 
  -3   0  13     1072.75     1046.15     66.07 o 
  -2   0  13        9.48       -5.94     28.78 o 
  -5   1  13     2165.11     2157.08     95.71 o 
  -4   1  13       71.07       99.72     36.46 o 
  -4  -9  14      339.82      304.02     58.19 o 
  -3  -9  14     1458.63     1524.16     74.73 o 
  -2  -9  14      308.81      405.15     68.18 o 
  -5  -8  14     2745.83     2861.00    105.16 o 
  -4  -8  14      117.56       98.61     29.87 o 
  -3  -8  14     1532.60     1716.82    259.44 o 
  -2  -8  14      117.96       70.04     39.97 o 
  -6  -7  14       15.33      -15.28     22.52 o 
  -5  -7  14     2454.46     2442.91     95.31 o 
  -4  -7  14      309.34      286.08     38.84 o 
  -3  -7  14     2590.57     2754.81    119.14 o 
  -2  -7  14      172.89      276.83     52.57 o 
  -1  -7  14     1903.81     2048.09    117.00 o 
  -7  -6  14      639.39      715.13     53.89 o 
  -6  -6  14      233.67      302.36     40.07 o 
  -5  -6  14     2333.99     2503.54     95.77 o 
  -4  -6  14      231.90      195.98     34.41 o 
  -3  -6  14     3414.85     3287.51    108.40 o 
  -2  -6  14       32.21       39.19     33.84 o 
  -1  -6  14      562.18      608.48     67.05 o 
  -7  -5  14      981.74     1044.34     62.94 o 
  -6  -5  14      495.87      490.37     45.97 o 
  -5  -5  14     3109.24     3186.69    108.37 o 
  -4  -5  14       93.56      108.92     28.75 o 
  -3  -5  14     2389.52     2315.72    124.03 o 
  -2  -5  14       91.14       63.61     35.16 o 
  -1  -5  14      451.27      486.33     43.37 o 
  -7  -4  14     1011.63      959.23     60.77 o 
  -6  -4  14      859.96      790.96     54.54 o 
  -5  -4  14     1449.08     1363.90    182.14 o 
  -4  -4  14       80.41       54.72     25.73 o 
  -3  -4  14      571.60      573.93     46.22 o 
  -2  -4  14      281.82      199.02     70.04 o 
  -1  -4  14      864.80      826.68     54.49 o 
  -7  -3  14     1560.62     1676.41     78.83 o 
  -6  -3  14      717.07      748.20     53.45 o 
  -5  -3  14      848.46      912.21     56.20 o 
  -4  -3  14        1.38       26.24     47.79 o 
  -3  -3  14      831.11      859.79     56.40 o 
  -2  -3  14        4.52       31.84     26.50 o 
  -6  -2  14       71.58       48.02     25.81 o 
  -5  -2  14      829.75      938.63     48.69 o 
  -4  -2  14       73.64      110.35     50.24 o 
  -3  -2  14     1182.86     1160.66    106.35 o 
                                                 
